# Supplementary material for: Molecular Mechanisms Underpinning Aggregation in Acidiphilium sp. C61 Isolated from Iron-Rich Pelagic Aggregates
Source: Microorganisms. 2020 Feb 25;8(3):314. doi: 10.3390/microorganisms8030314 (PMC7142476; doi:10.3390/microorganisms8030314)
Supplement: Supplementary file 1 [file microorganisms-08-00314-s001.zip]

Archive with 2 entries (2 files):
- Figure S1.png
- supplementary table.xlsx
