# Supplementary material for: Molecular Mechanisms Underpinning Aggregation in Acidiphilium sp. C61 Isolated from Iron-Rich Pelagic Aggregates
Source: Microorganisms. 2020 Feb 25;8(3):314. doi: 10.3390/microorganisms8030314 (PMC7142476; doi:10.3390/microorganisms8030314)
Supplement: Supplementary file 1 [file microorganisms-08-00314-s001.zip › supplementary table.xlsx]

## Sheet: Table S1
Table S1: Genome features of Acidiphilium sp. C61 in comparison to six other Acidiphilium spp.
Genome features		Genome name
	Acidiphilium sp. C61	Acidiphilium cryptum JF-5	Acidiphilium multivorum AIU301	Acidiphilium rubrum ATCC 35905	Acidiphilium angustum ATCC 35903	Acidiphilium sp. JA12-A1	Acidiphilium sp. PM
Sequencing status	Draft	Finished	Finished	Draft	Draft	Draft	Draft
Number of contigs	6			78	68	296	627
Genome size (Mbp)	3.8	3.9	4.2	4	3.7	4.2	3.9
N50 (Mbp)	3.3	3.4	3.7	0.14	0.08	0.26	0.01
GC concent (%)	66.1	67.1	67	63.8	63.9	66.9	66.4
Coding ratio (%)	89.3	89.9	90.5	89	90.1	84.7	75.9
Protein-coding genes	3.604	3.731	3.982	3.563	3.392	3.782	3.309
rRNA genes	6	6	6	3	3	4	3
tRNA genes	90	53	56	50	42	54	53
CRISPRS	2	3	0	0	0	0	1

## Sheet: Table S2-1
Table S2-1:Gene clusters (GCs) involved in aggregation in Acidiphilium sp. C61 by Pangenomics
gene_cluster_id	bin_name	num_genes_in_gene_cluster	num_genomes_gene_cluster_has_hits	COG_FUNCTION_ACC	COG_annotation	Dfast_ID	Function	Blast
GC_1002	overlapped	7	7	COG4775	Outer membrane protein assembly factor BamA	AcpC61_2147	outer membrane protein assembly factor BamA
GC_1391	overlapped	7	7	COG0729	Outer membrane translocation and assembly module TamA	AcpC61_3066	membrane protein	autotransporter secretion outer membrane protein TamA [Rhizobium sp
GC_1284	overlapped	7	7	COG0154	Asp-tRNAAsn/Glu-tRNAGln amidotransferase A subunit or related amidase	AcpC61_2112	amidase	autotransporter outer membrane beta-barrel domain-containing protein [Ponticoccus marisrubri]
GC_1690	overlapped	7	7	COG0154	Asp-tRNAAsn/Glu-tRNAGln amidotransferase A subunit or related amidase	AcpC61_2433	6-aminohexanoate-cyclic-dimer hydrolase	autotransporter outer membrane beta-barrel domain-containing protein [Ponticoccus marisrubri]
GC_1614	overlapped	7	7	COG0154	Asp-tRNAAsn/Glu-tRNAGln amidotransferase A subunit or related amidase	AcpC61_2722	amidase	autotransporter outer membrane beta-barrel domain-containing protein [Ponticoccus marisrubri]
GC_1321	overlapped	7	7	COG4105	Outer membrane protein assembly factor BamD, BamD/ComL family	AcpC61_3337	outer membrane protein assembly factor BamD
GC_1836	overlapped	7	7	COG2911|COG3164	Autotransporter translocation and assembly factor TamB|Uncharacterized conserved protein YhdP, contains DUF3971 and AsmA2 domains	AcpC61_3067	hypothetical protein	Autotransporter assembly factor TamB [Ruegeria atlantica]
GC_1499	overlapped	7	7	COG4421	Capsular polysaccharide biosynthesis protein	AcpC61_3462	capsular polysaccharide biosynthesis protein
GC_0309	overlapped	7	7	COG0643|COG2198	Chemotaxis protein histidine kinase CheA|HPt (histidine-containing phosphotransfer) domain	AcpC61_2466	chemotaxis protein CheA
GC_1049	overlapped	7	7	COG1871	Chemotaxis receptor (MCP) glutamine deamidase CheD	AcpC61_2471	putative chemoreceptor glutamine deamidase CheD
GC_0223	overlapped	8	7	COG2201	Chemotaxis response regulator CheB, contains REC and protein-glutamate methylesterase domains	AcpC61_2469	chemotaxis response regulator protein-glutamate methylesterase of group 1 operon
GC_0430	overlapped	7	7	COG0835	Chemotaxis signal transduction protein	AcpC61_2467	chemotaxis protein CheW
GC_0493	overlapped	7	7	COG0784	CheY chemotaxis protein or a CheY-like REC (receiver) domain	AcpC61_2465	response regulator
GC_0767	overlapped	7	7	COG1352	Methylase of chemotaxis methyl-accepting proteins	AcpC61_2468	chemotaxis protein methyltransferase
GC_1685	overlapped	7	7	COG1706	Flagellar basal body P-ring protein FlgI	AcpC61_3342	flagellar P-ring protein
GC_1061	overlapped	7	7	COG1815	Flagellar basal body rod protein FlgB	AcpC61_2578	flagellar basal body rod protein FlgB
GC_0517	overlapped	7	7	COG1558	Flagellar basal body rod protein FlgC	AcpC61_2579	flagellar basal-body rod protein FlgC
GC_0942	overlapped	7	7	COG1419	Flagellar biosynthesis GTPase FlhF	AcpC61_1113	flagellar biosynthesis protein FlhF
GC_1484	overlapped	7	7	COG1298	Flagellar biosynthesis pathway, component FlhA	AcpC61_1114	flagellar biosynthesis protein FlhA
GC_0640	overlapped	7	7	COG1987	Flagellar biosynthesis protein FliQ	AcpC61_2581	flagellar biosynthetic protein FliQ
GC_1423	overlapped	7	7	COG1766	Flagellar biosynthesis/type III secretory pathway M-ring protein FliF/YscJ	AcpC61_1118	flagellar M-ring protein
GC_0660	overlapped	7	7	COG1338	Flagellar biosynthetic protein FliP	AcpC61_2576	flagellar biosynthetic protein FliP
GC_0629	overlapped	7	7	COG1677	Flagellar hook-basal body complex protein FliE	AcpC61_2580	flagellar hook-basal body complex protein FliE
GC_0656	overlapped	7	7	COG1291	Flagellar motor component MotA	AcpC61_1715	flagellar motor protein MotA
GC_0658	overlapped	7	7	COG1360	Flagellar motor protein MotB	AcpC61_3096	chemotaxis protein MotB
GC_1502	overlapped	7	7	COG1360	Flagellar motor protein MotB	AcpC61_1716	flagellar motor protein MotB
GC_0516	overlapped	7	7	COG1536	Flagellar motor switch protein FliG	AcpC61_1117	flagellar motor switch protein FliG
GC_0703	overlapped	7	7	COG1868	Flagellar motor switch protein FliM	AcpC61_0700	flagellar motor switch protein FliM
GC_0614	overlapped	7	7	COG1886	Flagellar motor switch/type III secretory pathway protein FliN	AcpC61_1116	flagellar motor switch protein FliN/FliY
GC_1232	overlapped	7	7	COG4091	Predicted homoserine dehydrogenase, contains C-terminal SAF domain	AcpC61_0944	flagellar protein FlgA
GC_0485	overlapped	7	7			AcpC61_3097	flagellar motor protein MotA
GC_1371	overlapped	7	7	COG1136	ABC-type lipoprotein export system, ATPase component	AcpC61_0733	lipoprotein-releasing system ATP-binding protein LolD 1
GC_0832	overlapped	7	7	COG4591	ABC-type transport system, involved in lipoprotein release, permease component	AcpC61_0734	lipoprotein-releasing system permease protein
GC_1158	overlapped	7	7	COG2834	Outer membrane lipoprotein-sorting protein	AcpC61_1216	outer-membrane lipoprotein carrier protein
GC_0305	overlapped	8	7	COG0859	ADP-heptose:LPS heptosyltransferase	AcpC61_2516	glycosyl transferase
GC_1551	overlapped	7	7	COG0859	ADP-heptose:LPS heptosyltransferase	AcpC61_2741	glycosyl transferase
GC_0156	overlapped	9	7	COG0463	Glycosyltransferase involved in cell wall bisynthesis	AcpC61_3300	glycosyl transferase
GC_0161	overlapped	9	7	COG0438	Glycosyltransferase involved in cell wall bisynthesis	AcpC61_2382	glycosyltransferase family 2 protein [Acidiphilium cryptum]
GC_0259	overlapped	8	7	COG0438	Glycosyltransferase involved in cell wall bisynthesis	AcpC61_2742	glycosyl transferase
GC_0600	overlapped	7	7	COG0438	Glycosyltransferase involved in cell wall bisynthesis	AcpC61_2424	glycosyl transferase
GC_0875	overlapped	7	7	COG0438	Glycosyltransferase involved in cell wall bisynthesis	AcpC61_3060	colanic acid biosynthesis glycosyltransferase WcaL
GC_1263	overlapped	7	7	COG0438	Glycosyltransferase involved in cell wall bisynthesis	AcpC61_1505	glycosyl transferase
GC_1706	overlapped	7	7	COG0438	Glycosyltransferase involved in cell wall bisynthesis	AcpC61_2517	glycosyl transferase
GC_1725	overlapped	7	7	COG0463	Glycosyltransferase involved in cell wall bisynthesis	AcpC61_3470	glycosyl transferase
GC_1727	overlapped	7	7	COG0438	Glycosyltransferase involved in cell wall bisynthesis	AcpC61_3061	glycosyl transferase
GC_1896	overlapped	7	7	COG0438	Glycosyltransferase involved in cell wall bisynthesis	AcpC61_1708	glycosyl transferase
GC_0108	overlapped	7	7	COG0438	Glycosyltransferase involved in cell wall bisynthesis	AcpC61_0883	glycosyltransferase family 4 protein [Acidiphilium cryptum]
GC_0194	overlapped	7	7	COG0463	Glycosyltransferase involved in cell wall bisynthesis	AcpC61_3565	MULTISPECIES: glycosyltransferase [Acidiphilium]
GC_0113	overlapped	10	7	COG0438|COG1215	Glycosyltransferase involved in cell wall bisynthesis|Glycosyltransferase, catalytic subunit of cellulose synthase and poly-beta-1,6-N-acetylglucosamine synthase	AcpC61_3570	glycosyltransferase family 2 protein [Acidiphilium]
GC_0243	overlapped	7	7	COG0463|COG1216	Glycosyltransferase involved in cell wall bisynthesis|Glycosyltransferase, GT2 family	AcpC61_2420	glycosyltransferase family 2 protein
GC_0372	overlapped	7	7	COG0438|COG1216	Glycosyltransferase involved in cell wall bisynthesis|Glycosyltransferase, GT2 family	AcpC61_2527	glycosyltransferase [Acidiphilium cryptum]
GC_0064	overlapped	11	7	COG1215	Glycosyltransferase, catalytic subunit of cellulose synthase and poly-beta-1,6-N-acetylglucosamine synthase	AcpC61_3493	glycosyl transferase
GC_1237	overlapped	7	7	COG1215	Glycosyltransferase, catalytic subunit of cellulose synthase and poly-beta-1,6-N-acetylglucosamine synthase	AcpC61_1373	glycosyl transferase
GC_1790	overlapped	7	7	COG1215	Glycosyltransferase, catalytic subunit of cellulose synthase and poly-beta-1,6-N-acetylglucosamine synthase	AcpC61_2783	glycosyltransferase [Acidiphilium sp. JA12-A1]
GC_1761	overlapped	7	7	COG1215|COG5309	Glycosyltransferase, catalytic subunit of cellulose synthase and poly-beta-1,6-N-acetylglucosamine synthase|Exo-beta-1,3-glucanase, GH17 family	AcpC61_2565	glycosyl transferase
GC_0602	overlapped	7	7	COG1216	Glycosyltransferase, GT2 family	AcpC61_3161	glycosyltransferase family 2 protein [Acidiphilium]
GC_1231	overlapped	7	7	COG1216	Glycosyltransferase, GT2 family	AcpC61_1427	MULTISPECIES: glycosyltransferase [Acidiphilium]
GC_1605	overlapped	7	7	COG1216	Glycosyltransferase, GT2 family	AcpC61_0932	glycosyl transferase
GC_0169	overlapped	9	7	COG0488	ATPase components of ABC transporters with duplicated ATPase domains	AcpC61_0893	glycosyl transferase family 1
GC_1701	overlapped	7	7	COG3754	Lipopolysaccharide biosynthesis protein	AcpC61_1168	LPS biosynthesis protein [Acidiphilium sp. JA12-A1]
GC_0759	overlapped	7	7	COG0795	Lipopolysaccharide export LptBFGC system, permease protein LptF	AcpC61_2342	LPS export ABC transporter permease LptF
GC_0849	overlapped	7	7	COG0795	Lipopolysaccharide export LptBFGC system, permease protein LptF	AcpC61_2341	LPS export ABC transporter permease LptG
GC_1533	overlapped	7	7	COG1452	LPS assembly outer membrane protein LptD (organic solvent tolerance protein OstA)	AcpC61_2340	LPS-assembly protein LptD
GC_0537	overlapped	7	7	COG2244	Membrane protein involved in the export of O-antigen and teichoic acid	AcpC61_2888	polysaccharide biosynthesis protein
GC_0267	overlapped	8	7	COG1086	NDP-sugar epimerase, includes UDP-GlcNAc-inverting 4,6-dehydratase FlaA1 and capsular polysaccharide biosynthesis protein EpsC	AcpC61_0626	polysaccharide biosynthesis protein CapD

## Sheet: Table S2-2
Table S2-2:Unique gene clusters in Acidiphilium sp. C61 by Pangenomics
gene_cluster_id	bin_name	genome_name	num_genomes_gene_cluster_has_hits	num_genes_in_gene_cluster	COG_FUNCTION_ACC	COG_FUNCTION	Dfast_ID	Function	kegg_function	KO
GC_6670	unique_C61	Acidiphilium sp. C61	1	1	COG2801	Transposase InsO and inactivated derivatives	AcpC61_1949	transposase	putative transposase	K07497
GC_6443	unique_C61	Acidiphilium sp. C61	1	1	COG0820	Adenine C2-methylase RlmN of 23S rRNA A2503 and tRNA A37	AcpC61_0303	23S rRNA (adenine2503-C2)-methyltransferase [EC:2.1.1.192]	23S rRNA (adenine2503-C2)-methyltransferase [EC:2.1.1.192]	K06941
GC_3111	unique_C61	Acidiphilium sp. C61	1	4	COG2079	2-methylcitrate dehydratase PrpD	AcpC61_3277	2-methylcitrate dehydratase
GC_5122	unique_C61	Acidiphilium sp. C61	1	1	COG0451	Nucleoside-diphosphate-sugar epimerase	AcpC61_2817	3-beta hydroxysteroid dehydrogenase
GC_5690	unique_C61	Acidiphilium sp. C61	1	1	COG2910	Putative NADH-flavin reductase	AcpC61_0498	3-beta hydroxysteroid dehydrogenase	uncharacterized protein	K07118
GC_6109	unique_C61	Acidiphilium sp. C61	1	1	COG0179	2-keto-4-pentenoate hydratase/2-oxohepta-3-ene-1,7-dioic acid hydratase (catechol pathway)	AcpC61_1821	5-carboxymethyl-2-hydroxymuconate isomerase
GC_5092	unique_C61	Acidiphilium sp. C61	1	1	COG3718	5-deoxy-D-glucuronate isomerase	AcpC61_2803	5-deoxy-glucuronate isomerase	5-deoxy-glucuronate isomerase [EC:5.3.1.30]	K03337
GC_5689	unique_C61	Acidiphilium sp. C61	1	1	NA		AcpC61_0591	5-nucleotidase
GC_5416	unique_C61	Acidiphilium sp. C61	1	1	COG4674	ABC-type uncharacterized transport system, ATPase component	AcpC61_2681	urea transport system ATP-binding protein	urea transport system ATP-binding protein	K11962
GC_6011	unique_C61	Acidiphilium sp. C61	1	1	COG1116	ABC-type nitrate/sulfonate/bicarbonate transport system, ATPase component	AcpC61_2950	ABC transporter ATP-binding protein
GC_6431	unique_C61	Acidiphilium sp. C61	1	1	COG0410	ABC-type branched-chain amino acid transport system, ATPase component	AcpC61_2850	branched-chain amino acid transport system ATP-binding protein	branched-chain amino acid transport system ATP-binding protein	K01996
GC_6442	unique_C61	Acidiphilium sp. C61	1	1	COG0410	ABC-type branched-chain amino acid transport system, ATPase component	AcpC61_2680	urea transport system ATP-binding protein	urea transport system ATP-binding protein	K11963
GC_6771	unique_C61	Acidiphilium sp. C61	1	1	COG4674	ABC-type uncharacterized transport system, ATPase component	AcpC61_2849	ABC transporter ATP-binding protein	nonpolar-amino-acid-transporting ATPase [EC:7.4.2.2]	K10822
GC_6634	unique_C61	Acidiphilium sp. C61	1	1	COG1175	ABC-type sugar transport system, permease component	AcpC61_2484	ABC transporter permease
GC_6625	unique_C61	Acidiphilium sp. C61	1	1	COG1653	ABC-type glycerol-3-phosphate transport system, periplasmic component	AcpC61_2485	ABC transporter substrate-binding protein
GC_6121	unique_C61	Acidiphilium sp. C61	1	1	COG0508|COG0596	Pyruvate/2-oxoglutarate dehydrogenase complex, dihydrolipoamide acyltransferase (E2) component|Pimeloyl-ACP methyl ester carboxylesterase	AcpC61_2497	pyruvate dehydrogenase E2 component (dihydrolipoamide acetyltransferase) [EC:2.3.1.12]
GC_6478	unique_C61	Acidiphilium sp. C61	1	1	COG0110	Acetyltransferase (isoleucine patch superfamily)	AcpC61_2025	acetyltransferase
GC_6505	unique_C61	Acidiphilium sp. C61	1	1	NA		AcpC61_0841	acetyltransferase	maltose O-acetyltransferase [EC:2.3.1.79]	K00661
GC_5746	unique_C61	Acidiphilium sp. C61	1	1	COG0156	7-keto-8-aminopelargonate synthetase or related enzyme	AcpC61_1399	acyl-CoA transferase
GC_5586	unique_C61	Acidiphilium sp. C61	1	1	COG1835	Peptidoglycan/LPS O-acetylase OafA/YrhL, contains acyltransferase and SGNH-hydrolase domains	AcpC61_1649	acyltransferase
GC_6355	unique_C61	Acidiphilium sp. C61	1	1	COG1835	Peptidoglycan/LPS O-acetylase OafA/YrhL, contains acyltransferase and SGNH-hydrolase domains	AcpC61_1651	acyltransferase
GC_5692	unique_C61	Acidiphilium sp. C61	1	1	COG3177	Fic family protein	AcpC61_2702	adenosine monophosphate-protein transferase
GC_6396	unique_C61	Acidiphilium sp. C61	1	1	COG2128	Alkylhydroperoxidase family enzyme, contains CxxC motif	AcpC61_2829	alkyl hydroperoxide reductase AhpD
GC_5610	unique_C61	Acidiphilium sp. C61	1	1	COG0438|COG0438	Glycosyltransferase involved in cell wall bisynthesis|Glycosyltransferase involved in cell wall bisynthesis	AcpC61_1158	alpha-1,2-mannosyltransferase/rhamnosyltransferase [EC:2.4.1.-]	alpha-1,2-mannosyltransferase/rhamnosyltransferase [EC:2.4.1.-]	K12993
GC_5848	unique_C61	Acidiphilium sp. C61	1	1	COG0683	ABC-type branched-chain amino acid transport system, periplasmic component	AcpC61_2843	amino acid ABC substrate-binding protein	branched-chain amino acid transport system substrate-binding protein	K01999
GC_5842	unique_C61	Acidiphilium sp. C61	1	1	COG2159	Predicted metal-dependent hydrolase, TIM-barrel fold	AcpC61_1818	aminocarboxymuconate-semialdehyde decarboxylase [EC:4.1.1.45]	aminocarboxymuconate-semialdehyde decarboxylase [EC:4.1.1.45]	K03392
GC_5099	unique_C61	Acidiphilium sp. C61	1	1	COG4928	Predicted P-loop ATPase, KAP-like	AcpC61_0835	ATPase
GC_6377	unique_C61	Acidiphilium sp. C61	1	1	COG0210	Superfamily I DNA or RNA helicase	AcpC61_0371	ATP-dependent DNA helicase PcrA	DNA helicase II / ATP-dependent DNA helicase PcrA [EC:3.6.4.12]	K03657
GC_6468	unique_C61	Acidiphilium sp. C61	1	1	COG1196|COG3593	Chromosome segregation ATPase|Predicted ATP-dependent endonuclease of the OLD family, contains P-loop ATPase and TOPRIM domains	AcpC61_0814	ATP-dependent endonuclease	putative ATP-dependent endonuclease of the OLD family	K07459
GC_6632	unique_C61	Acidiphilium sp. C61	1	1	COG4625	Uncharacterized conserved protein, contains a C-terminal beta-barrel porin domain	AcpC61_2884	autotransporter
GC_5304	unique_C61	Acidiphilium sp. C61	1	1	COG0859	ADP-heptose:LPS heptosyltransferase	AcpC61_3497	autotransporter strand-loop-strand O-heptosyltransferase
GC_6273	unique_C61	Acidiphilium sp. C61	1	1	COG0288	Carbonic anhydrase	AcpC61_2862	beta-carbonic anhydrase 1	carbonic anhydrase [EC:4.2.1.1]	K01673
GC_5979	unique_C61	Acidiphilium sp. C61	1	1	COG3300|COG5001	MHYT domain, NO-binding membrane sensor|Predicted signal transduction protein containing a membrane domain, an EAL and a GGDEF domain	AcpC61_1686	bifunctional diguanylate cyclase/phosphodiesterase
GC_5750	unique_C61	Acidiphilium sp. C61	1	1	COG0508|COG2267	Pyruvate/2-oxoglutarate dehydrogenase complex, dihydrolipoamide acyltransferase (E2) component|Lysophospholipase, alpha-beta hydrolase superfamily	AcpC61_2028	pyruvate dehydrogenase E2 component (dihydrolipoamide acetyltransferase) [EC:2.3.1.12]
GC_5209	unique_C61	Acidiphilium sp. C61	1	1	COG0559	Branched-chain amino acid ABC-type transport system, permease component	AcpC61_2847	branched-chain amino acid ABC transporter permease	branched-chain amino acid transport system permease protein	K01997
GC_6780	unique_C61	Acidiphilium sp. C61	1	1	COG4177	ABC-type branched-chain amino acid transport system, permease component	AcpC61_2848	branched-chain amino acid ABC transporter permease	branched-chain amino acid transport system permease protein	K01998
GC_5262	unique_C61	Acidiphilium sp. C61	1	1	COG3562	Capsule polysaccharide modification protein KpsS	AcpC61_1396	capsular polysaccharide biosynthesis protein	capsular polysaccharide export protein	K07265
GC_5366	unique_C61	Acidiphilium sp. C61	1	1	COG1596	Periplasmic protein involved in polysaccharide export, contains SLBB domain of the beta-grasp fold	AcpC61_1397	capsular polysaccharide biosynthesis protein	polysaccharide biosynthesis/export protein	K01991
GC_6282	unique_C61	Acidiphilium sp. C61	1	1	COG3563	Capsule polysaccharide export protein KpsC/LpsZ	AcpC61_1393	capsular polysaccharide export protein	capsular polysaccharide export protein	K07266
GC_5966	unique_C61	Acidiphilium sp. C61	1	1	COG0438	Glycosyltransferase involved in cell wall bisynthesis	AcpC61_1392	capsular polysaccharide glycosyltransferase biosynthesis protein
GC_6299	unique_C61	Acidiphilium sp. C61	1	1	COG3524	Capsule polysaccharide export protein KpsE/RkpR	AcpC61_1400	capsule polysaccharide export protein	capsular polysaccharide transport system permease protein	K10107
GC_6136	unique_C61	Acidiphilium sp. C61	1	1	COG1230|COG1230	Co/Zn/Cd efflux system component|Co/Zn/Cd efflux system component	AcpC61_3177	cation transporter
GC_3988	unique_C61	Acidiphilium sp. C61	1	2	COG2301	Citrate lyase beta subunit	AcpC61_3278	citryl-CoA lyase	citrate lyase subunit beta / citryl-CoA lyase [EC:4.1.3.34]	K01644
GC_6420	unique_C61	Acidiphilium sp. C61	1	1	COG5314	Conjugal transfer/entry exclusion protein	AcpC61_0790	conjugal transfer protein TrbJ	type IV secretion system protein TrbJ	K20266
GC_5965	unique_C61	Acidiphilium sp. C61	1	1	NA		AcpC61_0463	CRISPR system Cascade subunit CasB	CRISPR system Cascade subunit CasB	K19046
GC_5293	unique_C61	Acidiphilium sp. C61	1	1	COG1518	CRISPR/Cas system-associated endonuclease Cas1	AcpC61_0467	CRISPR-associated endonuclease Cas1	CRISP-associated protein Cas1	K15342
GC_6146	unique_C61	Acidiphilium sp. C61	1	1	COG1203	CRISPR/Cas system-associated endonuclease/helicase Cas3	AcpC61_0461	CRISPR-associated helicase/endonuclease Cas3	CRISPR-associated endonuclease/helicase Cas3 [EC:3.1.-.- 3.6.4.-]	K07012
GC_5225	unique_C61	Acidiphilium sp. C61	1	1	NA		AcpC61_0462	CRISPR-associated protein Cse1	CRISPR system Cascade subunit CasA	K19123
GC_5759	unique_C61	Acidiphilium sp. C61	1	1	NA		AcpC61_0466	CRISPR-associated protein Cse3	CRISPR system Cascade subunit CasE	K19126
GC_5360	unique_C61	Acidiphilium sp. C61	1	1	COG1917	Cupin domain protein related to quercetin dioxygenase	AcpC61_3014	cupin
GC_5102	unique_C61	Acidiphilium sp. C61	1	1	COG1335	Nicotinamidase-related amidase	AcpC61_2006	cysteine hydrolase	biuret amidohydrolase [EC:3.5.1.84]	K23359
GC_5335	unique_C61	Acidiphilium sp. C61	1	1	COG0717	Deoxycytidine triphosphate deaminase	AcpC61_0412	dCTP deaminase	dCTP deaminase [EC:3.5.4.13]	K01494
GC_6324	unique_C61	Acidiphilium sp. C61	1	1	COG1071	TPP-dependent pyruvate or acetoin dehydrogenase subunit alpha	AcpC61_2030	dehydrogenase E1 component	acetoin:2,6-dichlorophenolindophenol oxidoreductase subunit alpha [EC:1.1.1.-]	K21416
GC_6145	unique_C61	Acidiphilium sp. C61	1	1	COG0232	dGTP triphosphohydrolase	AcpC61_0588	deoxyguanosinetriphosphate triphosphohydrolase-like protein	dGTPase [EC:3.1.5.1]	K01129
GC_5312	unique_C61	Acidiphilium sp. C61	1	1	COG4301	Uncharacterized conserved protein, contains predicted SAM-dependent methyltransferase domain	AcpC61_1094	dimethylhistidine N-methyltransferase	L-histidine Nalpha-methyltransferase [EC:2.1.1.44]	K18911
GC_6258	unique_C61	Acidiphilium sp. C61	1	1	COG0210	Superfamily I DNA or RNA helicase	AcpC61_0815	DNA helicase
GC_6641	unique_C61	Acidiphilium sp. C61	1	1	COG1074	ATP-dependent exoDNAse (exonuclease V) beta subunit (contains helicase and exonuclease domains)	AcpC61_0831	DNA helicase	ATP-dependent helicase/nuclease subunit A [EC:3.1.-.- 3.6.4.12]	K16898
GC_6623	unique_C61	Acidiphilium sp. C61	1	1	COG0847	DNA polymerase III, epsilon subunit or related 3'-5' exonuclease	AcpC61_0409	DNA polymerase III subunit epsilon [EC:2.7.7.7]	DNA polymerase III subunit epsilon [EC:2.7.7.7]	K02342
GC_5275	unique_C61	Acidiphilium sp. C61	1	1	COG0745|COG2197	DNA-binding response regulator, OmpR family, contains REC and winged-helix (wHTH) domain|DNA-binding response regulator, NarL/FixJ family, contains REC and HTH domains	AcpC61_2679	DNA-binding response regulator
GC_5834	unique_C61	Acidiphilium sp. C61	1	1	COG0745	DNA-binding response regulator, OmpR family, contains REC and winged-helix (wHTH) domain	AcpC61_0415	DNA-binding response regulator
GC_6399	unique_C61	Acidiphilium sp. C61	1	1	COG0587	DNA polymerase III, alpha subunit	AcpC61_0370	DNA-directed DNA polymerase	DNA polymerase III subunit alpha [EC:2.7.7.7]	K02337
GC_6068	unique_C61	Acidiphilium sp. C61	1	1	COG3917	2-hydroxychromene-2-carboxylate isomerase	AcpC61_2853	DSBA oxidoreductase
GC_6774	unique_C61	Acidiphilium sp. C61	1	1	COG0765	ABC-type amino acid transport system, permease component	AcpC61_1178	ectoine/hydroxyectoine ABC transporter permease subunit EhuD	polar amino acid transport system permease protein	K02029
GC_6295	unique_C61	Acidiphilium sp. C61	1	1	COG0834	ABC-type amino acid transport/signal transduction system, periplasmic component/domain	AcpC61_1176	ectoine/hydroxyectoine ABC transporter substrate-binding protein EhuB	polar amino acid transport system substrate-binding protein	K02030
GC_6529	unique_C61	Acidiphilium sp. C61	1	1	COG1262	Formylglycine-generating enzyme, required for sulfatase activity, contains SUMF1/FGE domain	AcpC61_1095	ergothioneine biosynthesis protein EgtB
GC_5712	unique_C61	Acidiphilium sp. C61	1	1	COG0507	ATP-dependent exoDNAse (exonuclease V), alpha subunit, helicase superfamily I	AcpC61_0366	exodeoxyribonuclease V alpha subunit [EC:3.1.11.5]	exodeoxyribonuclease V alpha subunit [EC:3.1.11.5]	K03581
GC_5180	unique_C61	Acidiphilium sp. C61	1	1	COG0654	2-polyprenyl-6-methoxyphenol hydroxylase and related FAD-dependent oxidoreductases	AcpC61_1820	FAD-binding monooxygenase	3-(3-hydroxy-phenyl)propionate hydroxylase [EC:1.14.13.127]	K05712
GC_6044	unique_C61	Acidiphilium sp. C61	1	1	COG3467	Nitroimidazol reductase NimA or a related FMN-containing flavoprotein, pyridoxamine 5'-phosphate oxidase superfamily	AcpC61_0505	flavin-nucleotide-binding protein	uncharacterized protein	K07005
GC_5790	unique_C61	Acidiphilium sp. C61	1	1	COG0655	Multimeric flavodoxin WrbA	AcpC61_1995	FMN reductase	NAD(P)H dehydrogenase (quinone) [EC:1.6.5.2]	K03809
GC_5707	unique_C61	Acidiphilium sp. C61	1	1	COG0191	Fructose/tagatose bisphosphate aldolase	AcpC61_2804	fructose-bisphosphate aldolase	fructose-bisphosphate aldolase, class II [EC:4.1.2.13]	K01624
GC_5922	unique_C61	Acidiphilium sp. C61	1	1	COG4578	DNA-binding transcriptional regulator of glucitol operon	AcpC61_2502	glucitol operon activator protein	glucitol operon activator protein	K02466
GC_5776	unique_C61	Acidiphilium sp. C61	1	1	COG3386	Sugar lactone lactonase YvrE	AcpC61_2887	gluconolactonase
GC_6119	unique_C61	Acidiphilium sp. C61	1	1	COG1621	Sucrose-6-phosphate hydrolase SacC, GH32 family	AcpC61_2824	glycoside hydrolase 68 family protein	levansucrase [EC:2.4.1.10]	K00692
GC_5383	unique_C61	Acidiphilium sp. C61	1	1	COG0438	Glycosyltransferase involved in cell wall bisynthesis	AcpC61_0847	glycosyl transferase
GC_6565	unique_C61	Acidiphilium sp. C61	1	1	COG1442	Lipopolysaccharide biosynthesis protein, LPS:glycosyltransferase	AcpC61_0839	glycosyl transferase
GC_6761	unique_C61	Acidiphilium sp. C61	1	1	COG1216	Glycosyltransferase, GT2 family	AcpC61_0849	glycosyl transferase
GC_5322	unique_C61	Acidiphilium sp. C61	1	1	COG2186	DNA-binding transcriptional regulator, FadR family	AcpC61_1681	GntR family transcriptional regulator
GC_6338	unique_C61	Acidiphilium sp. C61	1	1	COG1167	DNA-binding transcriptional regulator, MocR family, contains an aminotransferase domain	AcpC61_0506	GntR family transcriptional regulator	GntR family transcriptional regulator / MocR family aminotransferase	K00375
GC_6524	unique_C61	Acidiphilium sp. C61	1	1	COG1802	DNA-binding transcriptional regulator, GntR family	AcpC61_1817	GntR family transcriptional regulator	GntR family transcriptional regulator, carbon starvation induced regulator	K15735
GC_5139	unique_C61	Acidiphilium sp. C61	1	1	COG0438	Glycosyltransferase involved in cell wall bisynthesis	AcpC61_0845	group 1 glycosyl transferase
GC_6541	unique_C61	Acidiphilium sp. C61	1	1	COG0553	Superfamily II DNA or RNA helicase, SNF2 family	AcpC61_0828	helicase
GC_6160	unique_C61	Acidiphilium sp. C61	1	1	COG1473	Metal-dependent amidase/aminoacylase/carboxypeptidase	AcpC61_1984	hippurate hydrolase	hippurate hydrolase [EC:3.5.1.32]	K01451
GC_6504	unique_C61	Acidiphilium sp. C61	1	1	COG1403	5-methylcytosine-specific restriction endonuclease McrA	AcpC61_0388	HNH endonuclease
GC_6612	unique_C61	Acidiphilium sp. C61	1	1	COG2021	Homoserine acetyltransferase	AcpC61_2480	homoserine O-acetyltransferase	homoserine O-acetyltransferase/O-succinyltransferase [EC:2.3.1.31 2.3.1.46]	K00641
GC_6473	unique_C61	Acidiphilium sp. C61	1	1	COG0784|COG1457|COG2205	CheY chemotaxis protein or a CheY-like REC (receiver) domain|Purine-cytosine permease or related protein|K+-sensing histidine kinase KdpD	AcpC61_2678	hybrid sensor histidine kinase/response regulator	protein-histidine pros-kinase [EC:2.7.13.1]	K05962
GC_5934	unique_C61	Acidiphilium sp. C61	1	1	COG0388	Predicted amidohydrolase	AcpC61_2845	hydratase
GC_5046	unique_C61	Acidiphilium sp. C61	1	1	COG0351	Hydroxymethylpyrimidine/phosphomethylpyrimidine kinase	AcpC61_3359	hydroxymethylpyrimidine/phosphomethylpyrimidine kinase [EC:2.7.1.49 2.7.4.7]	hydroxymethylpyrimidine/phosphomethylpyrimidine kinase [EC:2.7.1.49 2.7.4.7]	K00941
GC_3336	unique_C61	Acidiphilium sp. C61	1	3	COG2452	Predicted site-specific integrase-resolvase	AcpC61_0562	hypothetical protein	putative resolvase	K07450
GC_3507	unique_C61	Acidiphilium sp. C61	1	3	NA		AcpC61_0295	hypothetical protein
GC_3534	unique_C61	Acidiphilium sp. C61	1	2	COG1961	Site-specific DNA recombinase related to the DNA invertase Pin	AcpC61_1911	hypothetical protein
GC_3551	unique_C61	Acidiphilium sp. C61	1	2	NA		AcpC61_0291	hypothetical protein
GC_3677	unique_C61	Acidiphilium sp. C61	1	2	NA		AcpC61_3108	hypothetical protein
GC_3712	unique_C61	Acidiphilium sp. C61	1	2	NA		AcpC61_0294	hypothetical protein
GC_3815	unique_C61	Acidiphilium sp. C61	1	2	NA		AcpC61_0290	hypothetical protein
GC_4138	unique_C61	Acidiphilium sp. C61	1	2	COG5001	Predicted signal transduction protein containing a membrane domain, an EAL and a GGDEF domain	AcpC61_0289	hypothetical protein
GC_4145	unique_C61	Acidiphilium sp. C61	1	2	NA		AcpC61_0020	hypothetical protein	uncharacterized protein	K07126
GC_4288	unique_C61	Acidiphilium sp. C61	1	2	NA		AcpC61_3266	hypothetical protein
GC_4392	unique_C61	Acidiphilium sp. C61	1	2	NA		AcpC61_0292	hypothetical protein
GC_4455	unique_C61	Acidiphilium sp. C61	1	2	COG0741	Soluble lytic murein transglycosylase and related regulatory proteins (some contain LysM/invasin domains)	AcpC61_0293	hypothetical protein
GC_4833	unique_C61	Acidiphilium sp. C61	1	2	NA		AcpC61_2696	hypothetical protein
GC_4841	unique_C61	Acidiphilium sp. C61	1	2	COG0550|COG0551	DNA topoisomerase IA|ssDNA-binding Zn-finger and Zn-ribbon domains of topoisomerase 1	AcpC61_0296	hypothetical protein
GC_4873	unique_C61	Acidiphilium sp. C61	1	2	NA		AcpC61_2858	hypothetical protein
GC_4877	unique_C61	Acidiphilium sp. C61	1	2	COG3777	Hydroxyacyl-ACP dehydratase HTD2, hotdog domain	AcpC61_3279	hypothetical protein
GC_4899	unique_C61	Acidiphilium sp. C61	1	2	NA		AcpC61_0567	hypothetical protein
GC_4908	unique_C61	Acidiphilium sp. C61	1	2	COG0419	DNA repair exonuclease SbcCD ATPase subunit	AcpC61_0072	hypothetical protein
GC_4909	unique_C61	Acidiphilium sp. C61	1	2	NA		AcpC61_0128	hypothetical protein
GC_5084	unique_C61	Acidiphilium sp. C61	1	1	NA		AcpC61_2922	hypothetical protein
GC_5098	unique_C61	Acidiphilium sp. C61	1	1	NA		AcpC61_0836	hypothetical protein
GC_5104	unique_C61	Acidiphilium sp. C61	1	1	NA		AcpC61_0018	hypothetical protein
GC_5105	unique_C61	Acidiphilium sp. C61	1	1	COG3239	Fatty acid desaturase	AcpC61_2005	hypothetical protein
GC_5108	unique_C61	Acidiphilium sp. C61	1	1	COG0524	Sugar or nucleoside kinase, ribokinase family	AcpC61_2800	hypothetical protein
GC_5113	unique_C61	Acidiphilium sp. C61	1	1	NA		AcpC61_0329	hypothetical protein
GC_5119	unique_C61	Acidiphilium sp. C61	1	1	NA		AcpC61_3455	hypothetical protein
GC_5130	unique_C61	Acidiphilium sp. C61	1	1	NA		AcpC61_0407	hypothetical protein	exodeoxyribonuclease X [EC:3.1.11.-]	K10857
GC_5132	unique_C61	Acidiphilium sp. C61	1	1	NA		AcpC61_2925	hypothetical protein
GC_5143	unique_C61	Acidiphilium sp. C61	1	1	NA		AcpC61_0330	hypothetical protein	intracellular multiplication protein IcmL	K12214
GC_5154	unique_C61	Acidiphilium sp. C61	1	1	COG2831	Hemolysin activation/secretion protein	AcpC61_2436	hypothetical protein
GC_5167	unique_C61	Acidiphilium sp. C61	1	1	NA		AcpC61_0356	hypothetical protein
GC_5173	unique_C61	Acidiphilium sp. C61	1	1	NA		AcpC61_0872	hypothetical protein
GC_5176	unique_C61	Acidiphilium sp. C61	1	1	NA		AcpC61_0869	hypothetical protein
GC_5190	unique_C61	Acidiphilium sp. C61	1	1	NA		AcpC61_0325	hypothetical protein
GC_5192	unique_C61	Acidiphilium sp. C61	1	1	NA		AcpC61_0307	hypothetical protein
GC_5194	unique_C61	Acidiphilium sp. C61	1	1	NA		AcpC61_0301	hypothetical protein
GC_5195	unique_C61	Acidiphilium sp. C61	1	1	NA		AcpC61_0384	hypothetical protein
GC_5199	unique_C61	Acidiphilium sp. C61	1	1	NA		AcpC61_1404	hypothetical protein
GC_5200	unique_C61	Acidiphilium sp. C61	1	1	NA		AcpC61_0311	hypothetical protein
GC_5205	unique_C61	Acidiphilium sp. C61	1	1	COG0603	7-cyano-7-deazaguanine synthase (queuosine biosynthesis)	AcpC61_0837	hypothetical protein
GC_5210	unique_C61	Acidiphilium sp. C61	1	1	NA		AcpC61_2652	hypothetical protein
GC_5211	unique_C61	Acidiphilium sp. C61	1	1	NA		AcpC61_0550	hypothetical protein
GC_5216	unique_C61	Acidiphilium sp. C61	1	1	COG0438	Glycosyltransferase involved in cell wall bisynthesis	AcpC61_1405	hypothetical protein
GC_5217	unique_C61	Acidiphilium sp. C61	1	1	COG1765	Uncharacterized OsmC-related protein	AcpC61_0481	hypothetical protein
GC_5229	unique_C61	Acidiphilium sp. C61	1	1	COG2307|COG2308	Uncharacterized conserved protein, Alpha-E superfamily|Uncharacterized conserved protein, circularly permuted ATPgrasp superfamily	AcpC61_2676	hypothetical protein
GC_5230	unique_C61	Acidiphilium sp. C61	1	1	NA		AcpC61_2506	hypothetical protein
GC_5231	unique_C61	Acidiphilium sp. C61	1	1	NA		AcpC61_3506	hypothetical protein
GC_5235	unique_C61	Acidiphilium sp. C61	1	1	NA		AcpC61_0308	hypothetical protein
GC_5236	unique_C61	Acidiphilium sp. C61	1	1	NA		AcpC61_0592	hypothetical protein
GC_5238	unique_C61	Acidiphilium sp. C61	1	1	COG0745	DNA-binding response regulator, OmpR family, contains REC and winged-helix (wHTH) domain	AcpC61_1310	hypothetical protein
GC_5240	unique_C61	Acidiphilium sp. C61	1	1	NA		AcpC61_2130	hypothetical protein
GC_5258	unique_C61	Acidiphilium sp. C61	1	1	NA		AcpC61_0530	hypothetical protein
GC_5269	unique_C61	Acidiphilium sp. C61	1	1	NA		AcpC61_0728	hypothetical protein
GC_5273	unique_C61	Acidiphilium sp. C61	1	1	NA		AcpC61_3316	hypothetical protein
GC_5274	unique_C61	Acidiphilium sp. C61	1	1	NA		AcpC61_0396	hypothetical protein
GC_5278	unique_C61	Acidiphilium sp. C61	1	1	NA		AcpC61_0322	hypothetical protein
GC_5284	unique_C61	Acidiphilium sp. C61	1	1	NA		AcpC61_0338	hypothetical protein
GC_5292	unique_C61	Acidiphilium sp. C61	1	1	NA		AcpC61_0391	hypothetical protein
GC_5294	unique_C61	Acidiphilium sp. C61	1	1	COG0300	Short-chain dehydrogenase	AcpC61_2854	hypothetical protein
GC_5298	unique_C61	Acidiphilium sp. C61	1	1	COG2273	Beta-glucanase, GH16 family	AcpC61_1650	hypothetical protein
GC_5305	unique_C61	Acidiphilium sp. C61	1	1	COG1670	Protein N-acetyltransferase, RimJ/RimL family	AcpC61_3290	hypothetical protein
GC_5308	unique_C61	Acidiphilium sp. C61	1	1	NA		AcpC61_0454	hypothetical protein
GC_5310	unique_C61	Acidiphilium sp. C61	1	1	NA		AcpC61_1962	hypothetical protein
GC_5311	unique_C61	Acidiphilium sp. C61	1	1	NA		AcpC61_0061	hypothetical protein
GC_5320	unique_C61	Acidiphilium sp. C61	1	1	NA		AcpC61_0335	hypothetical protein
GC_5337	unique_C61	Acidiphilium sp. C61	1	1	COG3271	Predicted double-glycine peptidase	AcpC61_1383	hypothetical protein	uncharacterized protein	K06992
GC_5338	unique_C61	Acidiphilium sp. C61	1	1	COG0346	Catechol 2,3-dioxygenase or other lactoylglutathione lyase family enzyme	AcpC61_2108	hypothetical protein
GC_5348	unique_C61	Acidiphilium sp. C61	1	1	COG2887	RecB family exonuclease	AcpC61_0832	hypothetical protein
GC_5353	unique_C61	Acidiphilium sp. C61	1	1	NA		AcpC61_0561	hypothetical protein
GC_5358	unique_C61	Acidiphilium sp. C61	1	1	COG0526	Thiol-disulfide isomerase or thioredoxin	AcpC61_0402	hypothetical protein
GC_5362	unique_C61	Acidiphilium sp. C61	1	1	NA		AcpC61_3341	hypothetical protein
GC_5364	unique_C61	Acidiphilium sp. C61	1	1	NA		AcpC61_1384	hypothetical protein
GC_5368	unique_C61	Acidiphilium sp. C61	1	1	COG2271	Sugar phosphate permease	AcpC61_1822	hypothetical protein
GC_5374	unique_C61	Acidiphilium sp. C61	1	1	NA		AcpC61_0431	hypothetical protein
GC_5379	unique_C61	Acidiphilium sp. C61	1	1	NA		AcpC61_1312	hypothetical protein
GC_5382	unique_C61	Acidiphilium sp. C61	1	1	NA		AcpC61_2708	hypothetical protein
GC_5389	unique_C61	Acidiphilium sp. C61	1	1	COG0438	Glycosyltransferase involved in cell wall bisynthesis	AcpC61_0846	hypothetical protein
GC_5390	unique_C61	Acidiphilium sp. C61	1	1	COG1426	Cytoskeletal protein RodZ, contains Xre-like HTH and DUF4115 domains	AcpC61_0650	hypothetical protein	cytoskeleton protein RodZ	K15539
GC_5398	unique_C61	Acidiphilium sp. C61	1	1	NA		AcpC61_2388	hypothetical protein
GC_5401	unique_C61	Acidiphilium sp. C61	1	1	NA		AcpC61_0449	hypothetical protein
GC_5405	unique_C61	Acidiphilium sp. C61	1	1	NA		AcpC61_1387	hypothetical protein
GC_5406	unique_C61	Acidiphilium sp. C61	1	1	NA		AcpC61_0304	hypothetical protein
GC_5413	unique_C61	Acidiphilium sp. C61	1	1	NA		AcpC61_3328	hypothetical protein
GC_5415	unique_C61	Acidiphilium sp. C61	1	1	COG1215	Glycosyltransferase, catalytic subunit of cellulose synthase and poly-beta-1,6-N-acetylglucosamine synthase	AcpC61_0853	hypothetical protein
GC_5425	unique_C61	Acidiphilium sp. C61	1	1	NA		AcpC61_1429	hypothetical protein
GC_5426	unique_C61	Acidiphilium sp. C61	1	1	NA		AcpC61_0138	hypothetical protein
GC_5429	unique_C61	Acidiphilium sp. C61	1	1	NA		AcpC61_2699	hypothetical protein
GC_5431	unique_C61	Acidiphilium sp. C61	1	1	NA		AcpC61_0315	hypothetical protein
GC_5434	unique_C61	Acidiphilium sp. C61	1	1	NA		AcpC61_0317	hypothetical protein
GC_5435	unique_C61	Acidiphilium sp. C61	1	1	NA		AcpC61_0341	hypothetical protein
GC_5441	unique_C61	Acidiphilium sp. C61	1	1	NA		AcpC61_2127	hypothetical protein
GC_5447	unique_C61	Acidiphilium sp. C61	1	1	COG0419	DNA repair exonuclease SbcCD ATPase subunit	AcpC61_0834	hypothetical protein
GC_5463	unique_C61	Acidiphilium sp. C61	1	1	NA		AcpC61_0320	hypothetical protein
GC_5465	unique_C61	Acidiphilium sp. C61	1	1	NA	NA	AcpC61_1382	hypothetical protein
GC_5469	unique_C61	Acidiphilium sp. C61	1	1	COG2204	DNA-binding transcriptional response regulator, NtrC family, contains REC, AAA-type ATPase, and a Fis-type DNA-binding domains	AcpC61_1386	hypothetical protein
GC_5471	unique_C61	Acidiphilium sp. C61	1	1	COG3673	Uncharacterized protein, PA2063/DUF2235 family	AcpC61_1971	hypothetical protein
GC_5472	unique_C61	Acidiphilium sp. C61	1	1	NA		AcpC61_0383	hypothetical protein
GC_5479	unique_C61	Acidiphilium sp. C61	1	1	NA		AcpC61_0393	hypothetical protein
GC_5483	unique_C61	Acidiphilium sp. C61	1	1	NA		AcpC61_0332	hypothetical protein	intracellular multiplication protein IcmE	K12209
GC_5497	unique_C61	Acidiphilium sp. C61	1	1	COG0420	DNA repair exonuclease SbcCD nuclease subunit	AcpC61_0360	hypothetical protein
GC_5511	unique_C61	Acidiphilium sp. C61	1	1	NA		AcpC61_0470	hypothetical protein
GC_5516	unique_C61	Acidiphilium sp. C61	1	1	COG0323	DNA mismatch repair ATPase MutL	AcpC61_0780	hypothetical protein
GC_5518	unique_C61	Acidiphilium sp. C61	1	1	COG1538	Outer membrane protein TolC	AcpC61_2049	hypothetical protein
GC_5519	unique_C61	Acidiphilium sp. C61	1	1	NA		AcpC61_0352	hypothetical protein
GC_5527	unique_C61	Acidiphilium sp. C61	1	1	NA		AcpC61_0560	hypothetical protein
GC_5530	unique_C61	Acidiphilium sp. C61	1	1	COG0346	Catechol 2,3-dioxygenase or other lactoylglutathione lyase family enzyme	AcpC61_0482	hypothetical protein
GC_5534	unique_C61	Acidiphilium sp. C61	1	1	NA		AcpC61_3540	hypothetical protein
GC_5541	unique_C61	Acidiphilium sp. C61	1	1	NA		AcpC61_3410	hypothetical protein
GC_5549	unique_C61	Acidiphilium sp. C61	1	1	COG1309	DNA-binding transcriptional regulator, AcrR family	AcpC61_3509	hypothetical protein
GC_5552	unique_C61	Acidiphilium sp. C61	1	1	COG5489	Uncharacterized conserved protein, DUF736 family	AcpC61_0800	hypothetical protein
GC_5564	unique_C61	Acidiphilium sp. C61	1	1	NA		AcpC61_0354	hypothetical protein
GC_5568	unique_C61	Acidiphilium sp. C61	1	1	NA		AcpC61_0363	hypothetical protein
GC_5574	unique_C61	Acidiphilium sp. C61	1	1	NA		AcpC61_1957	hypothetical protein
GC_5578	unique_C61	Acidiphilium sp. C61	1	1	NA		AcpC61_1592	hypothetical protein
GC_5589	unique_C61	Acidiphilium sp. C61	1	1	NA		AcpC61_0318	hypothetical protein
GC_5591	unique_C61	Acidiphilium sp. C61	1	1	NA		AcpC61_1153	hypothetical protein
GC_5598	unique_C61	Acidiphilium sp. C61	1	1	COG3962	TPP-dependent trihydroxycyclohexane-1,2-dione (THcHDO) dehydratase, myo-inositol metabolism	AcpC61_2799	hypothetical protein
GC_5602	unique_C61	Acidiphilium sp. C61	1	1	COG5483	Uncharacterized conserved protein, DUF488 family	AcpC61_3212	hypothetical protein
GC_5607	unique_C61	Acidiphilium sp. C61	1	1	NA		AcpC61_3472	hypothetical protein
GC_5620	unique_C61	Acidiphilium sp. C61	1	1	NA		AcpC61_0456	hypothetical protein
GC_5629	unique_C61	Acidiphilium sp. C61	1	1	NA		AcpC61_0554	hypothetical protein
GC_5638	unique_C61	Acidiphilium sp. C61	1	1	NA		AcpC61_0138	hypothetical protein
GC_5642	unique_C61	Acidiphilium sp. C61	1	1	COG3146	Predicted N-acyltransferase	AcpC61_1394	hypothetical protein	uncharacterized protein	K09919
GC_5648	unique_C61	Acidiphilium sp. C61	1	1	NA	NA	AcpC61_1950	hypothetical protein
GC_5678	unique_C61	Acidiphilium sp. C61	1	1	NA		AcpC61_1827	hypothetical protein
GC_5681	unique_C61	Acidiphilium sp. C61	1	1	COG5519	Uncharcterized protein, DUF927 family	AcpC61_0867	hypothetical protein
GC_5682	unique_C61	Acidiphilium sp. C61	1	1	NA		AcpC61_3450	hypothetical protein
GC_5684	unique_C61	Acidiphilium sp. C61	1	1	NA		AcpC61_0373	hypothetical protein
GC_5687	unique_C61	Acidiphilium sp. C61	1	1	NA		AcpC61_0535	hypothetical protein
GC_5688	unique_C61	Acidiphilium sp. C61	1	1	NA		AcpC61_0309	hypothetical protein
GC_5708	unique_C61	Acidiphilium sp. C61	1	1	NA		AcpC61_1687	hypothetical protein
GC_5709	unique_C61	Acidiphilium sp. C61	1	1	COG4508	Dimeric dUTPase, all-alpha-NTP-PPase (MazG) superfamily	AcpC61_0529	hypothetical protein
GC_5715	unique_C61	Acidiphilium sp. C61	1	1	NA		AcpC61_0812	hypothetical protein
GC_5717	unique_C61	Acidiphilium sp. C61	1	1	COG1787	Endonuclease, HJR/Mrr/RecB family	AcpC61_3293	hypothetical protein	restriction system protein	K07448
GC_5720	unique_C61	Acidiphilium sp. C61	1	1	NA		AcpC61_1685	hypothetical protein
GC_5721	unique_C61	Acidiphilium sp. C61	1	1	COG3118	Negative regulator of GroEL, contains thioredoxin-like and TPR-like domains	AcpC61_0381	hypothetical protein
GC_5727	unique_C61	Acidiphilium sp. C61	1	1	NA		AcpC61_0300	hypothetical protein
GC_5729	unique_C61	Acidiphilium sp. C61	1	1	COG5419	Uncharacterized protein	AcpC61_0807	hypothetical protein
GC_5734	unique_C61	Acidiphilium sp. C61	1	1	NA		AcpC61_0528	hypothetical protein
GC_5737	unique_C61	Acidiphilium sp. C61	1	1	NA		AcpC61_3009	hypothetical protein
GC_5742	unique_C61	Acidiphilium sp. C61	1	1	NA		AcpC61_0868	hypothetical protein
GC_5747	unique_C61	Acidiphilium sp. C61	1	1	COG1846	DNA-binding transcriptional regulator, MarR family	AcpC61_1985	hypothetical protein
GC_5756	unique_C61	Acidiphilium sp. C61	1	1	NA		AcpC61_0871	hypothetical protein
GC_5757	unique_C61	Acidiphilium sp. C61	1	1	NA		AcpC61_1385	hypothetical protein
GC_5764	unique_C61	Acidiphilium sp. C61	1	1	NA		AcpC61_0349	hypothetical protein
GC_5765	unique_C61	Acidiphilium sp. C61	1	1	NA		AcpC61_0408	hypothetical protein
GC_5771	unique_C61	Acidiphilium sp. C61	1	1	NA		AcpC61_0139	hypothetical protein
GC_5774	unique_C61	Acidiphilium sp. C61	1	1	NA		AcpC61_0557	hypothetical protein
GC_5775	unique_C61	Acidiphilium sp. C61	1	1	NA		AcpC61_0593	hypothetical protein
GC_5778	unique_C61	Acidiphilium sp. C61	1	1	NA		AcpC61_0937	hypothetical protein
GC_5780	unique_C61	Acidiphilium sp. C61	1	1	COG0438|COG0438	Glycosyltransferase involved in cell wall bisynthesis|Glycosyltransferase involved in cell wall bisynthesis	AcpC61_1403	hypothetical protein	alpha-1,2-mannosyltransferase/rhamnosyltransferase [EC:2.4.1.-]	K12993
GC_5781	unique_C61	Acidiphilium sp. C61	1	1	NA		AcpC61_0367	hypothetical protein
GC_5782	unique_C61	Acidiphilium sp. C61	1	1	NA		AcpC61_2865	hypothetical protein
GC_5787	unique_C61	Acidiphilium sp. C61	1	1	NA		AcpC61_0380	hypothetical protein
GC_5794	unique_C61	Acidiphilium sp. C61	1	1	COG0553|COG0553	Superfamily II DNA or RNA helicase, SNF2 family|Superfamily II DNA or RNA helicase, SNF2 family	AcpC61_0327	hypothetical protein
GC_5802	unique_C61	Acidiphilium sp. C61	1	1	COG4643	Uncharacterized domain associated with phage/plasmid primase	AcpC61_1460	hypothetical protein
GC_5813	unique_C61	Acidiphilium sp. C61	1	1	NA		AcpC61_0394	hypothetical protein	antitoxin FitA	K21495
GC_5815	unique_C61	Acidiphilium sp. C61	1	1	NA		AcpC61_0334	hypothetical protein	intracellular multiplication protein IcmJ	K12212
GC_5816	unique_C61	Acidiphilium sp. C61	1	1	COG1216	Glycosyltransferase, GT2 family	AcpC61_1654	hypothetical protein
GC_5818	unique_C61	Acidiphilium sp. C61	1	1	NA		AcpC61_2632	hypothetical protein
GC_5819	unique_C61	Acidiphilium sp. C61	1	1	NA		AcpC61_0824	hypothetical protein
GC_5820	unique_C61	Acidiphilium sp. C61	1	1	NA		AcpC61_0369	hypothetical protein
GC_5822	unique_C61	Acidiphilium sp. C61	1	1	NA		AcpC61_0829	hypothetical protein
GC_5831	unique_C61	Acidiphilium sp. C61	1	1	COG1476	DNA-binding transcriptional regulator, XRE-family HTH domain	AcpC61_0555	hypothetical protein
GC_5832	unique_C61	Acidiphilium sp. C61	1	1	NA		AcpC61_0469	hypothetical protein
GC_5838	unique_C61	Acidiphilium sp. C61	1	1	COG2378	Predicted DNA-binding transcriptional regulator YafY, contains an HTH and WYL domains	AcpC61_0833	glycosyltransferase family 4 protein [Acidiphilium cryptum]
GC_5843	unique_C61	Acidiphilium sp. C61	1	1	NA		AcpC61_0319	hypothetical protein
GC_5845	unique_C61	Acidiphilium sp. C61	1	1	NA		AcpC61_0537	hypothetical protein
GC_5850	unique_C61	Acidiphilium sp. C61	1	1	COG0489|COG3206	Chromosome partitioning ATPase, Mrp family, contains Fe-S cluster|Uncharacterized protein involved in exopolysaccharide biosynthesis	AcpC61_0842	hypothetical protein
GC_5858	unique_C61	Acidiphilium sp. C61	1	1	NA		AcpC61_1025	hypothetical protein
GC_5861	unique_C61	Acidiphilium sp. C61	1	1	NA		AcpC61_0565	hypothetical protein
GC_5872	unique_C61	Acidiphilium sp. C61	1	1	NA		AcpC61_0333	hypothetical protein
GC_5880	unique_C61	Acidiphilium sp. C61	1	1	NA		AcpC61_2011	hypothetical protein
GC_5892	unique_C61	Acidiphilium sp. C61	1	1	COG1651	Protein-disulfide isomerase	AcpC61_0328	hypothetical protein	thiol:disulfide interchange protein DsbG	K03805
GC_5893	unique_C61	Acidiphilium sp. C61	1	1	NA		AcpC61_0471	hypothetical protein
GC_5894	unique_C61	Acidiphilium sp. C61	1	1	NA		AcpC61_2494	hypothetical protein
GC_5895	unique_C61	Acidiphilium sp. C61	1	1	NA		AcpC61_0310	hypothetical protein
GC_5901	unique_C61	Acidiphilium sp. C61	1	1	NA		AcpC61_2013	hypothetical protein
GC_5903	unique_C61	Acidiphilium sp. C61	1	1	COG5489	Uncharacterized conserved protein, DUF736 family	AcpC61_0811	hypothetical protein
GC_5909	unique_C61	Acidiphilium sp. C61	1	1	NA		AcpC61_1812	hypothetical protein
GC_5913	unique_C61	Acidiphilium sp. C61	1	1	NA		AcpC61_0405	hypothetical protein
GC_5917	unique_C61	Acidiphilium sp. C61	1	1	NA		AcpC61_0326	hypothetical protein
GC_5918	unique_C61	Acidiphilium sp. C61	1	1	NA		AcpC61_0364	hypothetical protein
GC_5925	unique_C61	Acidiphilium sp. C61	1	1	NA		AcpC61_0403	hypothetical protein
GC_5936	unique_C61	Acidiphilium sp. C61	1	1	NA		AcpC61_3027	hypothetical protein
GC_5940	unique_C61	Acidiphilium sp. C61	1	1	COG1896	5'-deoxynucleotidase YfbR and related HD superfamily hydrolases	AcpC61_0374	hypothetical protein	uncharacterized protein	K06952
GC_5954	unique_C61	Acidiphilium sp. C61	1	1	NA		AcpC61_0566	hypothetical protein
GC_5963	unique_C61	Acidiphilium sp. C61	1	1	NA		AcpC61_0375	hypothetical protein
GC_5967	unique_C61	Acidiphilium sp. C61	1	1	NA		AcpC61_3331	hypothetical protein
GC_5972	unique_C61	Acidiphilium sp. C61	1	1	NA		AcpC61_2709	hypothetical protein
GC_5985	unique_C61	Acidiphilium sp. C61	1	1	NA		AcpC61_0302	hypothetical protein
GC_5990	unique_C61	Acidiphilium sp. C61	1	1	COG0438|COG0711|COG1216|COG1216|COG2227	Glycosyltransferase involved in cell wall bisynthesis|FoF1-type ATP synthase, membrane subunit b or b'|Glycosyltransferase, GT2 family|Glycosyltransferase, GT2 family|2-polyprenyl-3-methyl-5-hydroxy-6-metoxy-1,4-benzoquinol methylase	AcpC61_2878	hypothetical protein	O-antigen biosynthesis protein [EC:2.4.1.-]	K20444
GC_5992	unique_C61	Acidiphilium sp. C61	1	1	NA		AcpC61_0324	hypothetical protein
GC_6001	unique_C61	Acidiphilium sp. C61	1	1	NA		AcpC61_0368	hypothetical protein
GC_6013	unique_C61	Acidiphilium sp. C61	1	1	COG2148	Sugar transferase involved in LPS biosynthesis (colanic, teichoic acid)	AcpC61_0855	hypothetical protein
GC_6015	unique_C61	Acidiphilium sp. C61	1	1	NA		AcpC61_0336	hypothetical protein
GC_6018	unique_C61	Acidiphilium sp. C61	1	1	NA		AcpC61_0599	hypothetical protein
GC_6038	unique_C61	Acidiphilium sp. C61	1	1	NA		AcpC61_0298	hypothetical protein
GC_6039	unique_C61	Acidiphilium sp. C61	1	1	NA		AcpC61_0598	hypothetical protein
GC_6040	unique_C61	Acidiphilium sp. C61	1	1	COG0741	Soluble lytic murein transglycosylase and related regulatory proteins (some contain LysM/invasin domains)	AcpC61_0542	hypothetical protein
GC_6043	unique_C61	Acidiphilium sp. C61	1	1	COG1232	Protoporphyrinogen oxidase	AcpC61_2852	hypothetical protein	UDP-galactopyranose mutase [EC:5.4.99.9]	K01854
GC_6051	unique_C61	Acidiphilium sp. C61	1	1	COG1917|COG2207	Cupin domain protein related to quercetin dioxygenase|AraC-type DNA-binding domain and AraC-containing proteins	AcpC61_1994	hypothetical protein
GC_6052	unique_C61	Acidiphilium sp. C61	1	1	NA		AcpC61_1881	hypothetical protein
GC_6059	unique_C61	Acidiphilium sp. C61	1	1	NA		AcpC61_0541	hypothetical protein
GC_6066	unique_C61	Acidiphilium sp. C61	1	1	NA		AcpC61_0436	hypothetical protein
GC_6083	unique_C61	Acidiphilium sp. C61	1	1	COG0664	cAMP-binding domain of CRP or a regulatory subunit of cAMP-dependent protein kinases	AcpC61_3289	hypothetical protein
GC_6085	unique_C61	Acidiphilium sp. C61	1	1	NA		AcpC61_0507	hypothetical protein
GC_6086	unique_C61	Acidiphilium sp. C61	1	1	NA		AcpC61_0472	hypothetical protein
GC_6092	unique_C61	Acidiphilium sp. C61	1	1	NA		AcpC61_0830	hypothetical protein
GC_6093	unique_C61	Acidiphilium sp. C61	1	1	NA		AcpC61_3283	hypothetical protein
GC_6096	unique_C61	Acidiphilium sp. C61	1	1	NA		AcpC61_2816	hypothetical protein
GC_6102	unique_C61	Acidiphilium sp. C61	1	1	NA		AcpC61_1673	hypothetical protein
GC_6106	unique_C61	Acidiphilium sp. C61	1	1	NA		AcpC61_2928	hypothetical protein
GC_6113	unique_C61	Acidiphilium sp. C61	1	1	NA		AcpC61_2649	hypothetical protein
GC_6118	unique_C61	Acidiphilium sp. C61	1	1	COG1695	DNA-binding transcriptional regulator, PadR family	AcpC61_0499	hypothetical protein
GC_6125	unique_C61	Acidiphilium sp. C61	1	1	NA		AcpC61_1658	hypothetical protein
GC_6127	unique_C61	Acidiphilium sp. C61	1	1	NA		AcpC61_0533	hypothetical protein
GC_6141	unique_C61	Acidiphilium sp. C61	1	1	COG2842	Bacteriophage DNA transposition protein, AAA+ family ATPase	AcpC61_1953	hypothetical protein
GC_6149	unique_C61	Acidiphilium sp. C61	1	1	NA		AcpC61_0058	hypothetical protein
GC_6151	unique_C61	Acidiphilium sp. C61	1	1	NA		AcpC61_0508	hypothetical protein
GC_6167	unique_C61	Acidiphilium sp. C61	1	1	COG2453	Protein-tyrosine phosphatase	AcpC61_2700	hypothetical protein
GC_6171	unique_C61	Acidiphilium sp. C61	1	1	COG0419	DNA repair exonuclease SbcCD ATPase subunit	AcpC61_0361	hypothetical protein
GC_6172	unique_C61	Acidiphilium sp. C61	1	1	NA		AcpC61_1951	hypothetical protein
GC_6174	unique_C61	Acidiphilium sp. C61	1	1	COG0840	Methyl-accepting chemotaxis protein	AcpC61_1967	methyl-accepting chemotaxis protein	methyl-accepting chemotaxis protein	K03406
GC_6179	unique_C61	Acidiphilium sp. C61	1	1	NA		AcpC61_0590	hypothetical protein
GC_6193	unique_C61	Acidiphilium sp. C61	1	1	NA		AcpC61_0544	hypothetical protein
GC_6205	unique_C61	Acidiphilium sp. C61	1	1	NA		AcpC61_0339	hypothetical protein
GC_6214	unique_C61	Acidiphilium sp. C61	1	1	COG0810	Periplasmic protein TonB, links inner and outer membranes	AcpC61_1659	hypothetical protein
GC_6216	unique_C61	Acidiphilium sp. C61	1	1	NA		AcpC61_0306	hypothetical protein
GC_6222	unique_C61	Acidiphilium sp. C61	1	1	COG1009	NADH:ubiquinone oxidoreductase subunit 5 (chain L)/Multisubunit Na+/H+ antiporter, MnhA subunit	AcpC61_3538	NAD(P)H-quinone oxidoreductase subunit 5 [EC:7.1.1.2]
GC_6225	unique_C61	Acidiphilium sp. C61	1	1	COG1305	Transglutaminase-like enzyme, putative cysteine protease	AcpC61_2677	hypothetical protein
GC_6231	unique_C61	Acidiphilium sp. C61	1	1	NA		AcpC61_3523	hypothetical protein
GC_6234	unique_C61	Acidiphilium sp. C61	1	1	COG2378	Predicted DNA-binding transcriptional regulator YafY, contains an HTH and WYL domains	AcpC61_0782	hypothetical protein
GC_6235	unique_C61	Acidiphilium sp. C61	1	1	NA		AcpC61_2863	hypothetical protein
GC_6237	unique_C61	Acidiphilium sp. C61	1	1	NA		AcpC61_0382	hypothetical protein
GC_6241	unique_C61	Acidiphilium sp. C61	1	1	NA		AcpC61_3028	hypothetical protein
GC_6245	unique_C61	Acidiphilium sp. C61	1	1	COG0644	Dehydrogenase (flavoprotein)	AcpC61_2869	hypothetical protein
GC_6249	unique_C61	Acidiphilium sp. C61	1	1	NA		AcpC61_2303	hypothetical protein
GC_6254	unique_C61	Acidiphilium sp. C61	1	1	NA		AcpC61_0543	hypothetical protein	intracellular multiplication protein IcmP	K12218
GC_6260	unique_C61	Acidiphilium sp. C61	1	1	COG0465	ATP-dependent Zn proteases	AcpC61_0359	hypothetical protein
GC_6263	unique_C61	Acidiphilium sp. C61	1	1	NA		AcpC61_0321	hypothetical protein
GC_6267	unique_C61	Acidiphilium sp. C61	1	1	NA		AcpC61_0305	hypothetical protein
GC_6292	unique_C61	Acidiphilium sp. C61	1	1	NA		AcpC61_2924	hypothetical protein
GC_6300	unique_C61	Acidiphilium sp. C61	1	1	NA		AcpC61_3324	hypothetical protein
GC_6310	unique_C61	Acidiphilium sp. C61	1	1	NA		AcpC61_0457	hypothetical protein
GC_6312	unique_C61	Acidiphilium sp. C61	1	1	NA		AcpC61_0452	hypothetical protein
GC_6321	unique_C61	Acidiphilium sp. C61	1	1	COG0399	dTDP-4-amino-4,6-dideoxygalactose transaminase	AcpC61_2864	hypothetical protein
GC_6323	unique_C61	Acidiphilium sp. C61	1	1	COG1595	DNA-directed RNA polymerase specialized sigma subunit, sigma24 family	AcpC61_0379	hypothetical protein
GC_6326	unique_C61	Acidiphilium sp. C61	1	1	NA		AcpC61_0297	hypothetical protein
GC_6337	unique_C61	Acidiphilium sp. C61	1	1	COG0463|COG1215	Glycosyltransferase involved in cell wall bisynthesis|Glycosyltransferase, catalytic subunit of cellulose synthase and poly-beta-1,6-N-acetylglucosamine synthase	AcpC61_1288	hypothetical protein
GC_6346	unique_C61	Acidiphilium sp. C61	1	1	NA		AcpC61_2495	hypothetical protein
GC_6351	unique_C61	Acidiphilium sp. C61	1	1	NA		AcpC61_0821	hypothetical protein
GC_6357	unique_C61	Acidiphilium sp. C61	1	1	COG4713	Uncharacterized membrane protein	AcpC61_3299	hypothetical protein
GC_6372	unique_C61	Acidiphilium sp. C61	1	1	COG3344	Retron-type reverse transcriptase	AcpC61_2704	hypothetical protein
GC_6373	unique_C61	Acidiphilium sp. C61	1	1	COG2303	Choline dehydrogenase or related flavoprotein	AcpC61_1653	hypothetical protein
GC_6374	unique_C61	Acidiphilium sp. C61	1	1	COG2805	Tfp pilus assembly protein PilT, pilus retraction ATPase	AcpC61_0536	hypothetical protein	defect in organelle trafficking protein DotB [EC:7.2.4.8]	K12203
GC_6383	unique_C61	Acidiphilium sp. C61	1	1	NA		AcpC61_2336	hypothetical protein
GC_6403	unique_C61	Acidiphilium sp. C61	1	1	NA		AcpC61_0803	hypothetical protein
GC_6406	unique_C61	Acidiphilium sp. C61	1	1	NA		AcpC61_1381	hypothetical protein
GC_6413	unique_C61	Acidiphilium sp. C61	1	1	NA		AcpC61_0387	hypothetical protein
GC_6416	unique_C61	Acidiphilium sp. C61	1	1	COG1020|COG1020|COG1020|COG1020	Non-ribosomal peptide synthetase component F|Non-ribosomal peptide synthetase component F|Non-ribosomal peptide synthetase component F|Non-ribosomal peptide synthetase component F	AcpC61_0848	hypothetical protein
GC_6425	unique_C61	Acidiphilium sp. C61	1	1	NA		AcpC61_0389	hypothetical protein
GC_6427	unique_C61	Acidiphilium sp. C61	1	1	NA		AcpC61_0378	hypothetical protein
GC_6434	unique_C61	Acidiphilium sp. C61	1	1	NA		AcpC61_0299	hypothetical protein
GC_6452	unique_C61	Acidiphilium sp. C61	1	1	NA		AcpC61_2647	hypothetical protein
GC_6454	unique_C61	Acidiphilium sp. C61	1	1	NA		AcpC61_0362	hypothetical protein
GC_6461	unique_C61	Acidiphilium sp. C61	1	1	NA		AcpC61_3411	hypothetical protein
GC_6464	unique_C61	Acidiphilium sp. C61	1	1	NA		AcpC61_3507	hypothetical protein
GC_6471	unique_C61	Acidiphilium sp. C61	1	1	NA		AcpC61_0411	hypothetical protein
GC_6475	unique_C61	Acidiphilium sp. C61	1	1	NA		AcpC61_2923	hypothetical protein
GC_6477	unique_C61	Acidiphilium sp. C61	1	1	NA		AcpC61_1816	hypothetical protein
GC_6482	unique_C61	Acidiphilium sp. C61	1	1	NA		AcpC61_0414	hypothetical protein
GC_6490	unique_C61	Acidiphilium sp. C61	1	1	NA		AcpC61_0534	hypothetical protein
GC_6494	unique_C61	Acidiphilium sp. C61	1	1	COG1483	Predicted ATPase, AAA+ superfamily	AcpC61_0778	hypothetical protein	uncharacterized protein	K06922
GC_6512	unique_C61	Acidiphilium sp. C61	1	1	NA		AcpC61_1575	hypothetical protein
GC_6517	unique_C61	Acidiphilium sp. C61	1	1	NA		AcpC61_2507	hypothetical protein
GC_6518	unique_C61	Acidiphilium sp. C61	1	1	NA		AcpC61_1657	hypothetical protein
GC_6521	unique_C61	Acidiphilium sp. C61	1	1	NA		AcpC61_1548	hypothetical protein
GC_6526	unique_C61	Acidiphilium sp. C61	1	1	NA		AcpC61_1454	hypothetical protein
GC_6527	unique_C61	Acidiphilium sp. C61	1	1	NA		AcpC61_1964	hypothetical protein
GC_6537	unique_C61	Acidiphilium sp. C61	1	1	NA		AcpC61_2306	hypothetical protein
GC_6545	unique_C61	Acidiphilium sp. C61	1	1	COG2801	Transposase InsO and inactivated derivatives	AcpC61_1952	hypothetical protein
GC_6558	unique_C61	Acidiphilium sp. C61	1	1	NA		AcpC61_0545	hypothetical protein
GC_6562	unique_C61	Acidiphilium sp. C61	1	1	NA		AcpC61_0822	hypothetical protein
GC_6578	unique_C61	Acidiphilium sp. C61	1	1	NA		AcpC61_0813	hypothetical protein
GC_6580	unique_C61	Acidiphilium sp. C61	1	1	NA		AcpC61_0400	hypothetical protein
GC_6581	unique_C61	Acidiphilium sp. C61	1	1	COG2197	DNA-binding response regulator, NarL/FixJ family, contains REC and HTH domains	AcpC61_3010	hypothetical protein
GC_6588	unique_C61	Acidiphilium sp. C61	1	1	COG0457	Tetratricopeptide (TPR) repeat	AcpC61_1298	hypothetical protein
GC_6589	unique_C61	Acidiphilium sp. C61	1	1	NA		AcpC61_0365	hypothetical protein
GC_6591	unique_C61	Acidiphilium sp. C61	1	1	NA		AcpC61_0410	hypothetical protein
GC_6597	unique_C61	Acidiphilium sp. C61	1	1	NA		AcpC61_0797	hypothetical protein
GC_6601	unique_C61	Acidiphilium sp. C61	1	1	NA		AcpC61_0564	hypothetical protein
GC_6603	unique_C61	Acidiphilium sp. C61	1	1	NA		AcpC61_2250	hypothetical protein
GC_6609	unique_C61	Acidiphilium sp. C61	1	1	COG5642	Uncharacterized conserved protein, DUF2384 family	AcpC61_0485	hypothetical protein
GC_6610	unique_C61	Acidiphilium sp. C61	1	1	COG0741	Soluble lytic murein transglycosylase and related regulatory proteins (some contain LysM/invasin domains)	AcpC61_0404	hypothetical protein
GC_6611	unique_C61	Acidiphilium sp. C61	1	1	NA		AcpC61_0347	hypothetical protein
GC_6614	unique_C61	Acidiphilium sp. C61	1	1	NA		AcpC61_1380	hypothetical protein
GC_6628	unique_C61	Acidiphilium sp. C61	1	1	NA		AcpC61_2082	hypothetical protein
GC_6653	unique_C61	Acidiphilium sp. C61	1	1	COG0317	(p)ppGpp synthase/hydrolase, HD superfamily	AcpC61_0314	hypothetical protein
GC_6660	unique_C61	Acidiphilium sp. C61	1	1	COG1743	Adenine-specific DNA methylase, contains a Zn-ribbon domain	AcpC61_0779	hypothetical protein	putative DNA methylase	K07445
GC_6665	unique_C61	Acidiphilium sp. C61	1	1	NA		AcpC61_3288	hypothetical protein
GC_6677	unique_C61	Acidiphilium sp. C61	1	1	NA		AcpC61_0316	hypothetical protein
GC_6678	unique_C61	Acidiphilium sp. C61	1	1	NA		AcpC61_0372	hypothetical protein
GC_6680	unique_C61	Acidiphilium sp. C61	1	1	COG3170|COG4313	Tfp pilus assembly protein FimV|Uncharacterized conserved protein	AcpC61_2308	hypothetical protein
GC_6684	unique_C61	Acidiphilium sp. C61	1	1	NA		AcpC61_0385	hypothetical protein
GC_6690	unique_C61	Acidiphilium sp. C61	1	1	NA		AcpC61_1823	hypothetical protein
GC_6691	unique_C61	Acidiphilium sp. C61	1	1	NA		AcpC61_0392	hypothetical protein
GC_6702	unique_C61	Acidiphilium sp. C61	1	1	NA		AcpC61_0406	hypothetical protein
GC_6703	unique_C61	Acidiphilium sp. C61	1	1	NA		AcpC61_0337	hypothetical protein
GC_6705	unique_C61	Acidiphilium sp. C61	1	1	NA		AcpC61_0844	hypothetical protein
GC_6714	unique_C61	Acidiphilium sp. C61	1	1	NA		AcpC61_0532	hypothetical protein
GC_6715	unique_C61	Acidiphilium sp. C61	1	1	COG4974	Site-specific recombinase XerD	AcpC61_0870	hypothetical protein
GC_6741	unique_C61	Acidiphilium sp. C61	1	1	COG1651	Protein-disulfide isomerase	AcpC61_0351	hypothetical protein
GC_6749	unique_C61	Acidiphilium sp. C61	1	1	NA		AcpC61_0531	hypothetical protein
GC_6753	unique_C61	Acidiphilium sp. C61	1	1	NA		AcpC61_0789	hypothetical protein
GC_6757	unique_C61	Acidiphilium sp. C61	1	1	NA		AcpC61_0600	hypothetical protein
GC_6767	unique_C61	Acidiphilium sp. C61	1	1	COG0438|COG0457	Glycosyltransferase involved in cell wall bisynthesis|Tetratricopeptide (TPR) repeat	AcpC61_2419	hypothetical protein	beta-1,4-mannosyl-glycoprotein beta-1,4-N-acetylglucosaminyltransferase [EC:2.4.1.144]	K00737
GC_6769	unique_C61	Acidiphilium sp. C61	1	1	COG0352	Thiamine monophosphate synthase	AcpC61_2936	hypothetical protein
GC_6770	unique_C61	Acidiphilium sp. C61	1	1	NA		AcpC61_0819	hypothetical protein
GC_6772	unique_C61	Acidiphilium sp. C61	1	1	NA		AcpC61_0453	hypothetical protein
GC_6784	unique_C61	Acidiphilium sp. C61	1	1	NA		AcpC61_3291	hypothetical protein
GC_6797	unique_C61	Acidiphilium sp. C61	1	1	NA		AcpC61_0342	hypothetical protein
GC_6804	unique_C61	Acidiphilium sp. C61	1	1	COG2227	2-polyprenyl-3-methyl-5-hydroxy-6-metoxy-1,4-benzoquinol methylase	AcpC61_2868	hypothetical protein
GC_6810	unique_C61	Acidiphilium sp. C61	1	1	COG2931	Ca2+-binding protein, RTX toxin-related	AcpC61_2780	hypothetical protein
GC_6812	unique_C61	Acidiphilium sp. C61	1	1			AcpC61_0935	hypothetical protein
GC_6813	unique_C61	Acidiphilium sp. C61	1	1	COG1462	Curli biogenesis system outer membrane secretion channel CsgG	AcpC61_0936	hypothetical protein
GC_6825	unique_C61	Acidiphilium sp. C61	1	1		Branched-chain amino acid ABC-type transport system, permease component	AcpC61_1308	hypothetical protein
GC_5792	unique_C61	Acidiphilium sp. C61	1	1	COG1414	DNA-binding transcriptional regulator, IclR family	AcpC61_2831	IclR family transcriptional regulator	IclR family transcriptional regulator, acetate operon repressor	K13641
GC_6159	unique_C61	Acidiphilium sp. C61	1	1	COG0582	Integrase	AcpC61_1462	integrase
GC_6506	unique_C61	Acidiphilium sp. C61	1	1	COG0582	Integrase	AcpC61_2710	integrase
GC_6332	unique_C61	Acidiphilium sp. C61	1	1	COG4771	Outer membrane receptor for ferrienterochelin and colicins	AcpC61_1688	iron complex outermembrane recepter protein	iron complex outermembrane recepter protein	K02014
GC_5981	unique_C61	Acidiphilium sp. C61	1	1	COG1609	DNA-binding transcriptional regulator, LacI/PurR family	AcpC61_2819	LacI family transcriptional regulator	LacI family transcriptional regulator	K02529
GC_6289	unique_C61	Acidiphilium sp. C61	1	1	COG2244	Membrane protein involved in the export of O-antigen and teichoic acid	AcpC61_0840	lipopolysaccharide biosynthesis protein	polysaccharide transporter, PST family	K03328
GC_5048	unique_C61	Acidiphilium sp. C61	1	1	COG1934|COG1934	Lipopolysaccharide export system protein LptA|Lipopolysaccharide export system protein LptA	AcpC61_3139	lipopolysaccharide export system protein LptA	lipopolysaccharide export system protein LptA	K09774
GC_5521	unique_C61	Acidiphilium sp. C61	1	1	COG0583	DNA-binding transcriptional regulator, LysR family	AcpC61_0444	LysR family transcriptional regulator
GC_6316	unique_C61	Acidiphilium sp. C61	1	1	COG0583	DNA-binding transcriptional regulator, LysR family	AcpC61_3539	LysR family transcriptional regulator
GC_5464	unique_C61	Acidiphilium sp. C61	1	1	COG0491	Glyoxylase or a related metal-dependent hydrolase, beta-lactamase superfamily II	AcpC61_1996	MBL fold metallo-hydrolase
GC_6144	unique_C61	Acidiphilium sp. C61	1	1	COG1566	Multidrug resistance efflux pump	AcpC61_1825	membrane fusion protein, multidrug efflux system	membrane fusion protein, multidrug efflux system	K03543
GC_5056	unique_C61	Acidiphilium sp. C61	1	1	COG0730	Uncharacterized membrane protein YfcA	AcpC61_1570	membrane protein	uncharacterized protein	K07090
GC_5396	unique_C61	Acidiphilium sp. C61	1	1	COG1752	Predicted acylesterase/phospholipase RssA, containd patatin domain	AcpC61_1978	membrane protein	NTE family protein	K07001
GC_6347	unique_C61	Acidiphilium sp. C61	1	1	COG2211	Na+/melibiose symporter or related transporter	AcpC61_2823	MFS transporter	maltose/moltooligosaccharide transporter	K16211
GC_6424	unique_C61	Acidiphilium sp. C61	1	1	COG0477	MFS family permease	AcpC61_1983	MFS transporter
GC_5569	unique_C61	Acidiphilium sp. C61	1	1	COG0596	Pimeloyl-ACP methyl ester carboxylesterase	AcpC61_3505	multidrug MFS transporter	epoxide hydrolase	K21159
GC_5955	unique_C61	Acidiphilium sp. C61	1	1	COG0477	MFS family permease	AcpC61_1824	multidrug resistant protein-like protein	MFS transporter, DHA2 family, multidrug resistance protein	K03446
GC_5855	unique_C61	Acidiphilium sp. C61	1	1	COG0456	Ribosomal protein S18 acetylase RimI and related acetyltransferases	AcpC61_2658	N-acetyltransferase GCN5
GC_5330	unique_C61	Acidiphilium sp. C61	1	1	COG0491	Glyoxylase or a related metal-dependent hydrolase, beta-lactamase superfamily II	AcpC61_2886	N-acyl homoserine lactonase family protein
GC_5951	unique_C61	Acidiphilium sp. C61	1	1	COG3380	Predicted NAD/FAD-dependent oxidoreductase	AcpC61_2879	NAD/FAD-dependent oxidoreductase	uncharacterized protein	K06955
GC_5417	unique_C61	Acidiphilium sp. C61	1	1	COG2085	Predicted dinucleotide-binding enzyme	AcpC61_0443	NADPH-dependent F420 reductase	8-hydroxy-5-deazaflavin:NADPH oxidoreductase [EC:1.5.1.40]	K06988
GC_5851	unique_C61	Acidiphilium sp. C61	1	1	COG0715	ABC-type nitrate/sulfonate/bicarbonate transport system, periplasmic component	AcpC61_2951	NitT/TauT family transport system substrate-binding protein	NitT/TauT family transport system substrate-binding protein	K02051
GC_5592	unique_C61	Acidiphilium sp. C61	1	1	COG0346|COG0346	Catechol 2,3-dioxygenase or other lactoylglutathione lyase family enzyme|Catechol 2,3-dioxygenase or other lactoylglutathione lyase family enzyme	AcpC61_1819	oxidoreductase
GC_6111	unique_C61	Acidiphilium sp. C61	1	1	COG0451	Nucleoside-diphosphate-sugar epimerase	AcpC61_1395	oxidoreductase
GC_6435	unique_C61	Acidiphilium sp. C61	1	1	COG4959	Type IV secretory pathway, protease TraF	AcpC61_0801	peptidase S26
GC_5334	unique_C61	Acidiphilium sp. C61	1	1	COG3550	Serine/threonine protein kinase HipA, toxin component of the HipAB toxin-antitoxin module	AcpC61_0556	phosphatidylinositol kinase	serine/threonine-protein kinase HipA [EC:2.7.11.1]	K07154
GC_6734	unique_C61	Acidiphilium sp. C61	1	1	COG1080|COG1925	Phosphoenolpyruvate-protein kinase (PTS system EI component in bacteria)|Phosphotransferase system, HPr and related phosphotransfer proteins	AcpC61_2496	phosphoenolpyruvate-protein phosphotransferase
GC_5410	unique_C61	Acidiphilium sp. C61	1	1	COG1177	ABC-type spermidine/putrescine transport system, permease component II	AcpC61_1388	phosphonate ABC transporter permease	2-aminoethylphosphonate transport system permease protein	K11082
GC_5817	unique_C61	Acidiphilium sp. C61	1	1	COG0443	Molecular chaperone DnaK (HSP70)	AcpC61_0540	plasmid segregation protein ParM	plasmid segregation protein ParM	K18640
GC_6421	unique_C61	Acidiphilium sp. C61	1	1	COG0236|COG0300|COG0604|COG3321	Acyl carrier protein|Short-chain dehydrogenase|NADPH:quinone reductase or related Zn-dependent oxidoreductase|Acyl transferase domain in polyketide synthase (PKS) enzymes	AcpC61_1398	polyketide synthase
GC_5836	unique_C61	Acidiphilium sp. C61	1	1	COG1596	Periplasmic protein involved in polysaccharide export, contains SLBB domain of the beta-grasp fold	AcpC61_0843	polysaccharide export protein Wza	polysaccharide biosynthesis/export protein	K01991
GC_6024	unique_C61	Acidiphilium sp. C61	1	1	COG2165	Type II secretory pathway, pseudopilin PulG	AcpC61_0348	prepilin
GC_5995	unique_C61	Acidiphilium sp. C61	1	1	COG1879	ABC-type sugar transport system, periplasmic component, contains N-terminal xre family HTH domain	AcpC61_1682	ribose transport system substrate-binding protein	ribose transport system substrate-binding protein	K10439
GC_5584	unique_C61	Acidiphilium sp. C61	1	1	COG0765	ABC-type amino acid transport system, permease component	AcpC61_1177	putative amino-acid ABC transporter permease protein y4tF	polar amino acid transport system permease protein	K02029
GC_5743	unique_C61	Acidiphilium sp. C61	1	1	COG1129	ABC-type sugar transport system, ATPase component	AcpC61_1683	ribose transport system ATP-binding protein [EC:3.6.3.17]	nonpolar-amino-acid-transporting ATPase [EC:7.4.2.2]	K10822
GC_5888	unique_C61	Acidiphilium sp. C61	1	1	COG0022	Pyruvate/2-oxoglutarate/acetoin dehydrogenase complex, dehydrogenase (E1) component	AcpC61_2029	pyruvate dehydrogenase subunit beta	acetoin:2,6-dichlorophenolindophenol oxidoreductase subunit beta [EC:1.1.1.-]	K21417
GC_5461	unique_C61	Acidiphilium sp. C61	1	1	COG5534	Plasmid replication initiator protein	AcpC61_0805	replication protein A
GC_6274	unique_C61	Acidiphilium sp. C61	1	1	COG0164	Ribonuclease HII	AcpC61_0413	ribonuclease HII	ribonuclease HII [EC:3.1.26.4]	K03470
GC_5699	unique_C61	Acidiphilium sp. C61	1	1	COG0553	Superfamily II DNA or RNA helicase, SNF2 family	AcpC61_0781	RNA helicase	ATP-dependent helicase HepA [EC:3.6.4.-]	K03580
GC_5644	unique_C61	Acidiphilium sp. C61	1	1	COG0568	DNA-directed RNA polymerase, sigma subunit (sigma70/sigma32)	AcpC61_0358	RNA polymerase factor sigma-32
GC_6429	unique_C61	Acidiphilium sp. C61	1	1	COG2227	2-polyprenyl-3-methyl-5-hydroxy-6-metoxy-1,4-benzoquinol methylase	AcpC61_0390	SAM-dependent methyltransferase
GC_6131	unique_C61	Acidiphilium sp. C61	1	1	COG1404|COG4625	Serine protease, subtilisin family|Uncharacterized conserved protein, contains a C-terminal beta-barrel porin domain	AcpC61_1972	serine protease
GC_6016	unique_C61	Acidiphilium sp. C61	1	1	COG0608	Single-stranded DNA-specific exonuclease, DHH superfamily, may be involved in archaeal DNA replication intiation	AcpC61_0377	single-stranded-DNA-specific exonuclease	single-stranded-DNA-specific exonuclease [EC:3.1.-.-]	K07462
GC_6208	unique_C61	Acidiphilium sp. C61	1	1	COG0741	Soluble lytic murein transglycosylase and related regulatory proteins (some contain LysM/invasin domains)	AcpC61_0350	soluble lytic murein transglycosylase [EC:4.2.2.-]	soluble lytic murein transglycosylase [EC:4.2.2.-]	K08309
GC_5387	unique_C61	Acidiphilium sp. C61	1	1	COG1134	ABC-type polysaccharide/polyol phosphate transport system, ATPase component	AcpC61_1401	sugar ABC transporter ATP-binding protein	capsular polysaccharide transport system ATP-binding protein [EC:7.6.2.12]	K09689
GC_6561	unique_C61	Acidiphilium sp. C61	1	1	COG3842	ABC-type Fe3+/spermidine/putrescine transport systems, ATPase components	AcpC61_2486	sugar ABC transporter ATP-binding protein	multiple sugar transport system ATP-binding protein	K10112
GC_5363	unique_C61	Acidiphilium sp. C61	1	1	COG0395	ABC-type glycerol-3-phosphate transport system, permease component	AcpC61_2483	sugar ABC transporter permease	multiple sugar transport system permease protein	K02026
GC_5857	unique_C61	Acidiphilium sp. C61	1	1	COG0084	Tat protein secretion system quality control protein TatD (DNase activity)	AcpC61_0838	TatD family hydrolase	TatD DNase family protein [EC:3.1.21.-]	K03424
GC_6658	unique_C61	Acidiphilium sp. C61	1	1	COG1309	DNA-binding transcriptional regulator, AcrR family	AcpC61_1828	TetR family transcriptional regulator	TetR/AcrR family transcriptional regulator, transcriptional repressor for nem operon	K16137
GC_5485	unique_C61	Acidiphilium sp. C61	1	1	COG3707	Two-component response regulator, AmiR/NasT family, consists of REC and RNA-binding antiterminator (ANTAR) domains	AcpC61_2844	transcription antitermination regulator
GC_5801	unique_C61	Acidiphilium sp. C61	1	1	COG1414	DNA-binding transcriptional regulator, IclR family	AcpC61_2861	transcriptional regulator
GC_5950	unique_C61	Acidiphilium sp. C61	1	1	COG1414	DNA-binding transcriptional regulator, IclR family	AcpC61_2298	transcriptional regulator
GC_5663	unique_C61	Acidiphilium sp. C61	1	1	COG1309	DNA-binding transcriptional regulator, AcrR family	AcpC61_2828	transcriptional regulator AcuR	TetR/AcrR family transcriptional regulator, transcriptional repressor for nem operon	K16137
GC_6168	unique_C61	Acidiphilium sp. C61	1	1	COG0741	Soluble lytic murein transglycosylase and related regulatory proteins (some contain LysM/invasin domains)	AcpC61_0799	transglycosylase
GC_6032	unique_C61	Acidiphilium sp. C61	1	1	COG0683	ABC-type branched-chain amino acid transport system, periplasmic component	AcpC61_2846	branched-chain amino acid transport system substrate-binding protein	branched-chain amino acid transport system substrate-binding protein	K01999
GC_5411	unique_C61	Acidiphilium sp. C61	1	1	COG3676|COG3677	Transposase and inactivated derivatives|Transposase	AcpC61_0559	transposase	transposase	K07488
GC_6265	unique_C61	Acidiphilium sp. C61	1	1	COG0675	Transposase	AcpC61_0558	Transposase	putative transposase	K07496
GC_6433	unique_C61	Acidiphilium sp. C61	1	1	COG3666	Transposase	AcpC61_0549	transposase	transposase	K07487
GC_2435	unique_C61	Acidiphilium sp. C61	1	5	COG2963	Transposase and inactivated derivatives	AcpC61_0668	transposase
GC_3261	unique_C61	Acidiphilium sp. C61	1	3	COG0675	Transposase	AcpC61_0563	transposase	putative transposase	K07496
GC_6737	unique_C61	Acidiphilium sp. C61	1	1	COG3666	Transposase	AcpC61_0501	transposase	transposase	K07487
GC_5506	unique_C61	Acidiphilium sp. C61	1	1	COG2805	Tfp pilus assembly protein PilT, pilus retraction ATPase	AcpC61_0346	twitching motility protein PilT
GC_6000	unique_C61	Acidiphilium sp. C61	1	1	COG0732|COG0732	Restriction endonuclease S subunit|Restriction endonuclease S subunit	AcpC61_2701	type I restriction enzyme, S subunit [EC:3.1.21.3]	type I restriction enzyme, S subunit [EC:3.1.21.3]	K01154
GC_5619	unique_C61	Acidiphilium sp. C61	1	1	NA		AcpC61_0468	type I-E CRISPR-associated endoribonuclease Cas2	CRISPR-associated protein Cas2	K09951
GC_6130	unique_C61	Acidiphilium sp. C61	1	1	NA		AcpC61_0465	type I-E CRISPR-associated protein Cas5/CasD	CRISPR system Cascade subunit CasD	K19125
GC_5852	unique_C61	Acidiphilium sp. C61	1	1	NA		AcpC61_0464	type I-E CRISPR-associated protein Cas7/Cse4/CasC	CRISPR system Cascade subunit CasC	K19124
GC_5361	unique_C61	Acidiphilium sp. C61	1	1	NA		AcpC61_0344	type II secretion system protein F
GC_6135	unique_C61	Acidiphilium sp. C61	1	1	COG1450	Type II secretory pathway component GspD/PulD (secretin)	AcpC61_0340	type IV pilus biosynthesis protein
GC_6394	unique_C61	Acidiphilium sp. C61	1	1	COG2804	Type II secretory pathway ATPase GspE/PulE or T4P pilus assembly pathway ATPase PilB	AcpC61_0343	type IV pilus biosynthesis protein
GC_6217	unique_C61	Acidiphilium sp. C61	1	1	NA		AcpC61_0345	type IV pilus protein
GC_6466	unique_C61	Acidiphilium sp. C61	1	1	NA		AcpC61_0331	type IV secretion system protein IcmK	intracellular multiplication protein IcmK	K12213
GC_6344	unique_C61	Acidiphilium sp. C61	1	1	COG0433	Archaeal DNA helicase HerA or a related bacterial ATPase, contains HAS-barrel and ATPase domains	AcpC61_0401	type IVa secretion system protein IcmB	intracellular multiplication protein IcmB [EC:7.2.4.8]	K12206
GC_5272	unique_C61	Acidiphilium sp. C61	1	1	COG3843	Type IV secretory pathway, VirD2 components (relaxase)	AcpC61_0798	type VI secretion protein
GC_5186	unique_C61	Acidiphilium sp. C61	1	1	COG2827	Predicted endonuclease, GIY-YIG superfamily	AcpC61_0386	UPF0213 protein	putative endonuclease	K07461
GC_5927	unique_C61	Acidiphilium sp. C61	1	1	COG3002	Uncharacterized conserved protein YbcC, UPF0753/DUF2309 family	AcpC61_3537	UPF0753 protein	uncharacterized protein	K09822
GC_5608	unique_C61	Acidiphilium sp. C61	1	1	COG4177	ABC-type branched-chain amino acid transport system, permease component	AcpC61_2682	urea ABC transporter permease subunit UrtC	urea transport system permease protein	K11961
GC_6230	unique_C61	Acidiphilium sp. C61	1	1	COG0683	ABC-type branched-chain amino acid transport system, periplasmic component	AcpC61_2684	urea ABC transporter substrate-binding protein	urea transport system substrate-binding protein	K11959
GC_6823	unique_C61	Acidiphilium sp. C61	1	1	COG0559		AcpC61_2683	urea transport system permease protein		K11960
GC_5942	unique_C61	Acidiphilium sp. C61	1	1	COG0829	Urease accessory protein UreH	AcpC61_2685	urease accessory protein UreD	urease accessory protein	K03190
GC_5862	unique_C61	Acidiphilium sp. C61	1	1	COG0830	Urease accessory protein UreF	AcpC61_2691	urease accessory protein UreF	urease accessory protein	K03188
GC_3479	unique_C61	Acidiphilium sp. C61	1	3	COG0572	Uridine kinase	AcpC61_0067	uridine kinase
GC_2774	unique_C61	Acidiphilium sp. C61	1	4	NA
GC_3863	unique_C61	Acidiphilium sp. C61	1	2	NA
GC_4618	unique_C61	Acidiphilium sp. C61	1	2	NA
GC_4635	unique_C61	Acidiphilium sp. C61	1	2	NA
GC_4822	unique_C61	Acidiphilium sp. C61	1	2	NA
GC_5121	unique_C61	Acidiphilium sp. C61	1	1	NA
GC_5164	unique_C61	Acidiphilium sp. C61	1	1	NA
GC_5189	unique_C61	Acidiphilium sp. C61	1	1	NA
GC_5271	unique_C61	Acidiphilium sp. C61	1	1	NA
GC_5291	unique_C61	Acidiphilium sp. C61	1	1	NA
GC_5421	unique_C61	Acidiphilium sp. C61	1	1	NA
GC_5473	unique_C61	Acidiphilium sp. C61	1	1	NA
GC_5474	unique_C61	Acidiphilium sp. C61	1	1	NA
GC_5493	unique_C61	Acidiphilium sp. C61	1	1	NA
GC_5585	unique_C61	Acidiphilium sp. C61	1	1	NA
GC_5627	unique_C61	Acidiphilium sp. C61	1	1	NA
GC_5655	unique_C61	Acidiphilium sp. C61	1	1	NA
GC_5710	unique_C61	Acidiphilium sp. C61	1	1	NA
GC_5777	unique_C61	Acidiphilium sp. C61	1	1	NA
GC_5783	unique_C61	Acidiphilium sp. C61	1	1	NA
GC_5871	unique_C61	Acidiphilium sp. C61	1	1	NA
GC_5879	unique_C61	Acidiphilium sp. C61	1	1	COG1249	Pyruvate/2-oxoglutarate dehydrogenase complex, dihydrolipoamide dehydrogenase (E3) component or related enzyme
GC_5945	unique_C61	Acidiphilium sp. C61	1	1	NA
GC_5973	unique_C61	Acidiphilium sp. C61	1	1	NA
GC_5991	unique_C61	Acidiphilium sp. C61	1	1	NA
GC_5999	unique_C61	Acidiphilium sp. C61	1	1	NA
GC_6041	unique_C61	Acidiphilium sp. C61	1	1	NA
GC_6062	unique_C61	Acidiphilium sp. C61	1	1	NA
GC_6123	unique_C61	Acidiphilium sp. C61	1	1	NA
GC_6200	unique_C61	Acidiphilium sp. C61	1	1	NA
GC_6228	unique_C61	Acidiphilium sp. C61	1	1	NA
GC_6367	unique_C61	Acidiphilium sp. C61	1	1	NA
GC_6436	unique_C61	Acidiphilium sp. C61	1	1	NA
GC_6491	unique_C61	Acidiphilium sp. C61	1	1	NA
GC_6528	unique_C61	Acidiphilium sp. C61	1	1	COG0600	ABC-type nitrate/sulfonate/bicarbonate transport system, permease component			NitT/TauT family transport system permease protein	K02050
GC_6550	unique_C61	Acidiphilium sp. C61	1	1	COG1682	ABC-type polysaccharide/polyol phosphate export permease			capsular polysaccharide transport system permease protein	K09688
GC_6584	unique_C61	Acidiphilium sp. C61	1	1	NA
GC_6613	unique_C61	Acidiphilium sp. C61	1	1	NA
GC_6669	unique_C61	Acidiphilium sp. C61	1	1	NA
GC_6679	unique_C61	Acidiphilium sp. C61	1	1	NA
GC_6688	unique_C61	Acidiphilium sp. C61	1	1	NA
GC_6736	unique_C61	Acidiphilium sp. C61	1	1	NA
GC_6738	unique_C61	Acidiphilium sp. C61	1	1	NA
GC_6745	unique_C61	Acidiphilium sp. C61	1	1	NA
GC_6775	unique_C61	Acidiphilium sp. C61	1	1	NA
GC_6822	unique_C61	Acidiphilium sp. C61	1	1

## Sheet: Table S2-3
Table S2-3:Gene clusters (GCs) involved in polysaccharide degradation in Acidiphilium sp. C61 by Pangenomics
gene_cluster_id	bin_name	genome_name	num_genomes_gene_cluster_has_hits	num_genes_in_gene_cluster	COG_FUNCTION_ACC	COG_FUNCTION	Dfast_ID	Function
GC_1878	overlapped	Acidiphilium sp. C61	7	7	COG0438	Glycosyltransferase involved in cell wall bisynthesis	AcpC61_3345	glycoside hydrolase
GC_1878	overlapped	Acidiphilium angustum ATCC 35903	7	7	COG0438	Glycosyltransferase involved in cell wall bisynthesis	AcpC61_3345	glycoside hydrolase
GC_1878	overlapped	Acidiphilium cryptum JF-5	7	7	COG0438	Glycosyltransferase involved in cell wall bisynthesis	AcpC61_3345	glycoside hydrolase
GC_1878	overlapped	Acidiphilium multivorum AIU301	7	7	COG0438	Glycosyltransferase involved in cell wall bisynthesis	AcpC61_3345	glycoside hydrolase
GC_1878	overlapped	Acidiphilium rubrum ATCC 35903	7	7	COG0438	Glycosyltransferase involved in cell wall bisynthesis	AcpC61_3345	glycoside hydrolase
GC_1878	overlapped	Acidiphilium sp. JA12-A1	7	7	COG0438	Glycosyltransferase involved in cell wall bisynthesis	AcpC61_3345	glycoside hydrolase
GC_1878	overlapped	Acidiphilium sp. PM	7	7	COG0438	Glycosyltransferase involved in cell wall bisynthesis	AcpC61_3345	glycoside hydrolase
gene_cluster_id	bin_name	genome_name	num_genomes_gene_cluster_has_hits	num_genes_in_gene_cluster	COG_FUNCTION_ACC	COG_FUNCTION	Dfast_ID	Function
GC_1672	overlapped	Acidiphilium sp. C61	7	7	COG0366|COG3281	Glycosidase|Predicted trehalose synthase	AcpC61_2434	alpha-amylase
GC_1672	overlapped	Acidiphilium angustum ATCC 35903	7	7	COG0366|COG3281	Glycosidase|Predicted trehalose synthase	AcpC61_2434	alpha-amylase
GC_1672	overlapped	Acidiphilium cryptum JF-5	7	7	COG0366|COG3281	Glycosidase|Predicted trehalose synthase	AcpC61_2434	alpha-amylase
GC_1672	overlapped	Acidiphilium multivorum AIU301	7	7	COG0366|COG3281	Glycosidase|Predicted trehalose synthase	AcpC61_2434	alpha-amylase
GC_1672	overlapped	Acidiphilium rubrum ATCC 35903	7	7	COG0366|COG3281	Glycosidase|Predicted trehalose synthase	AcpC61_2434	alpha-amylase
GC_1672	overlapped	Acidiphilium sp. JA12-A1	7	7	COG0366|COG3281	Glycosidase|Predicted trehalose synthase	AcpC61_2434	alpha-amylase
GC_1672	overlapped	Acidiphilium sp. PM	7	7	COG0366|COG3281	Glycosidase|Predicted trehalose synthase	AcpC61_2434	alpha-amylase
gene_cluster_id	bin_name	genome_name	num_genomes_gene_cluster_has_hits	num_genes_in_gene_cluster	COG_FUNCTION_ACC	COG_FUNCTION	Dfast_ID	Function
GC_1296	overlapped	Acidiphilium sp. C61	7	7	COG1472	Periplasmic beta-glucosidase and related glycosidases	AcpC61_0722	β-N-Acetylhexosaminidases
GC_1296	overlapped	Acidiphilium angustum ATCC 35903	7	7	COG1472	Periplasmic beta-glucosidase and related glycosidases	AcpC61_0722	β-N-Acetylhexosaminidases
GC_1296	overlapped	Acidiphilium cryptum JF-5	7	7	COG1472	Periplasmic beta-glucosidase and related glycosidases	AcpC61_0722	β-N-Acetylhexosaminidases
GC_1296	overlapped	Acidiphilium multivorum AIU301	7	7	COG1472	Periplasmic beta-glucosidase and related glycosidases	AcpC61_0722	β-N-Acetylhexosaminidases
GC_1296	overlapped	Acidiphilium rubrum ATCC 35903	7	7	COG1472	Periplasmic beta-glucosidase and related glycosidases	AcpC61_0722	β-N-Acetylhexosaminidases
GC_1296	overlapped	Acidiphilium sp. JA12-A1	7	7	COG1472	Periplasmic beta-glucosidase and related glycosidases	AcpC61_0722	β-N-Acetylhexosaminidases
GC_1296	overlapped	Acidiphilium sp. PM	7	7	COG1472	Periplasmic beta-glucosidase and related glycosidases	AcpC61_0722	β-N-Acetylhexosaminidases
gene_cluster_id	bin_name	genome_name	num_genomes_gene_cluster_has_hits	num_genes_in_gene_cluster	COG_FUNCTION_ACC	COG_FUNCTION	Dfast_ID	Function
GC_1827	overlapped	Acidiphilium sp. C61	7	7	COG3387	Glucoamylase (glucan-1,4-alpha-glucosidase), GH15 family	AcpC61_3534	glucoamylase
GC_1827	overlapped	Acidiphilium angustum ATCC 35903	7	7	COG3387	Glucoamylase (glucan-1,4-alpha-glucosidase), GH15 family	AcpC61_3534	glucoamylase
GC_1827	overlapped	Acidiphilium cryptum JF-5	7	7	COG3387	Glucoamylase (glucan-1,4-alpha-glucosidase), GH15 family	AcpC61_3534	glucoamylase
GC_1827	overlapped	Acidiphilium multivorum AIU301	7	7	COG3387	Glucoamylase (glucan-1,4-alpha-glucosidase), GH15 family	AcpC61_3534	glucoamylase
GC_1827	overlapped	Acidiphilium rubrum ATCC 35903	7	7	COG3387	Glucoamylase (glucan-1,4-alpha-glucosidase), GH15 family	AcpC61_3534	glucoamylase
GC_1827	overlapped	Acidiphilium sp. JA12-A1	7	7	COG3387	Glucoamylase (glucan-1,4-alpha-glucosidase), GH15 family	AcpC61_3534	glucoamylase
GC_1827	overlapped	Acidiphilium sp. PM	7	7	COG3387	Glucoamylase (glucan-1,4-alpha-glucosidase), GH15 family	AcpC61_3534	glucoamylase
gene_cluster_id	bin_name	genome_name	num_genomes_gene_cluster_has_hits	num_genes_in_gene_cluster	COG_FUNCTION_ACC	COG_FUNCTION	Dfast_ID	Function
GC_6119	unique_C61	Acidiphilium sp. C61	1	1	COG1621	Sucrose-6-phosphate hydrolase SacC, GH32 family	AcpC61_2824	glycoside hydrolase 68 family protein	levansucrase [EC:2.4.1.10]	K00692
gene_cluster_id	bin_name	genome_name	num_genomes_gene_cluster_has_hits	num_genes_in_gene_cluster	COG_FUNCTION_ACC	COG_FUNCTION	Dfast_ID	Function
GC_1572	Shared	Acidiphilium angustum ATCC 35903	6	7	COG0366	Glycosidase
GC_1572	Shared	Acidiphilium cryptum JF-5	6	7	COG0366	Glycosidase
GC_1572	Shared	Acidiphilium multivorum AIU301	6	7	COG0366	Glycosidase
GC_1572	Shared	Acidiphilium rubrum ATCC 35903	6	7	COG0366	Glycosidase
GC_1572	Shared	Acidiphilium sp. JA12-A1	6	7	COG0366	Glycosidase
GC_1572	Shared	Acidiphilium sp. PM	6	7	COG0366	Glycosidase
GC_1572	Shared	Acidiphilium sp. PM	6	7	COG0366	Glycosidase

## Sheet: Table S3
Table S3: Aggregation genes identified in the genome of Acidiphilium sp. C61
Flagellar assembly
ID	Name	Function	KO
AcpC61_0944	flgA	flagella basal body P-ring formation protein FlgA	K02386
AcpC61_1269	flgA	flagella basal body P-ring formation protein FlgA	K02386
AcpC61_2578	flgB	flagellar basal-body rod protein FlgB	K02387
AcpC61_2579	flgC	flagellar basal-body rod protein FlgC	K02388
AcpC61_1309	flgD	flagellar basal-body rod modification protein FlgD	K02389
AcpC61_1305	flgE	flagellar hook protein FlgE	K02390
AcpC61_1271	flgF	flagellar basal-body rod protein FlgF	K02391
AcpC61_1270	flgG	flagellar basal-body rod protein FlgG	K02392
AcpC61_1268	flgH	flagellar L-ring protein precursor FlgH	K02393
AcpC61_3342	flgI	flagellar P-ring protein precursor FlgI	K02394
AcpC61_1304	flgK	flagellar hook-associated protein 1 FlgK	K02396
AcpC61_1303	flgL	flagellar hook-associated protein 3 FlgL	K02397
AcpC61_1114	flhA	flagellar biosynthesis protein FlhA	K02400
AcpC61_2583	flhB	flagellar biosynthetic protein FlhB	K02401
AcpC61_1302	fliC	flagellin fliC	K02406
AcpC61_2580	fliE	flagellar hook-basal body complex protein FliE	K02408
AcpC61_1118	fliF	flagellar M-ring protein FliF	K02409
AcpC61_1117	flig	flagellar motor switch protein FliG	K02410
AcpC61_1275	fliL	flagellar basal body protein FliL	K02415
AcpC61_0700	fliM	flagellar motor switch protein FliM	K02416
AcpC61_1116	fliN	flagellar motor switch protein FliN/FliY	K02417
AcpC61_2576	fliP	flagellar biosynthetic protein FliP	K02419
AcpC61_2581	fliQ	flagellar biosynthetic protein FliQ	K02420
AcpC61_2582	fliR	flagellar biosynthetic protein FliR	K02421
AcpC61_1715	motA	flagellar motor protein MotA	K02556
AcpC61_3097	motA	flagellar motor protein MotA	K02556
AcpC61_1716	motB	chemotaxis protein MotB	K02557
AcpC61_3096	motB	chemotaxis protein MotB	K02557
AcpC61_1113	flhF	flagellar biosynthesis protein FlhF	K02404
Bacterial chemotaxis
ID	Name	Function	KO
AcpC61_2466	cheA	two-component system, chemotaxis family, sensor kinase CheA	K03407
AcpC61_2469	cheB	two-component system, chemotaxis family, protein-glutamate methylesterase/glutaminase	K03412
AcpC61_0237	cheBR	two-component system, chemotaxis family, CheB/CheR fusion protein	K13924
AcpC61_2471	cheD	chemotaxis protein CheD chemoreceptor glutamine deamidase	K03411
AcpC61_2468	cheR	chemotaxis protein methyltransferase CheR	K00575
AcpC61_2467	cheW	purine-binding chemotaxis protein CheW	K03408
AcpC61_2464	cheX	chemotaxis protein CheX chemotaxis phosphatase	K03409
AcpC61_2465	cheY	two-component system, chemotaxis family, chemotaxis protein CheYchemotaxis regulator	K03413
AcpC61_2470	cheY	two-component system, chemotaxis family, chemotaxis protein CheY	K03413
AcpC61_0858	mcp	methyl-accepting chemotaxis protein	K03406
AcpC61_0966	mcp	methyl-accepting chemotaxis protein	K03406
AcpC61_1623	mcp	methyl-accepting chemotaxis protein	K03406
AcpC61_1655	mcp	methyl-accepting chemotaxis protein	K03406
AcpC61_1967	mcp	methyl-accepting chemotaxis protein	K03406
AcpC61_1997	mcp	methyl-accepting chemotaxis protein	K03406
AcpC61_2100	mcp	methyl-accepting chemotaxis protein	K03406
AcpC61_2310	mcp	methyl-accepting chemotaxis protein	K03406
AcpC61_2567	mcp	methyl-accepting chemotaxis protein	K03406
AcpC61_3118	mcp	methyl-accepting chemotaxis protein	K03406
AcpC61_3513	mcp	methyl-accepting chemotaxis protein	K03406
Autotransporter
ID	Accession_Number	dfast function	NCBI homology	qlen	slen	pident	length	mismatch	gapopen	qstart	qend	sstart	send	evalue	bitscore
AcpC61_0759	WP_081822156.1	exported lipase	autotransporter domain-containing protein [Acidocella facilis]	627	620	38.3	622	360	9	28	627	1	620	5.2e-107	382.5
AcpC61_1680	WP_137265491.1	hypothetical protein	autotransporter outer membrane beta-barrel domain-containing protein [Luteimonas sp	434	449	35.6	306	193	4	129	433	143	445	6.9e-50	192.2
AcpC61_1972	OYV56892.1	serine protease	serine protease	964	962	98.1	906	17	0	59	964	57	962	0	1422.1
AcpC61_1978	WP_072154345.1	membrane protein	BamA/TamA family outer membrane protein [Idiomarinaceae bacterium HL-53]	728	385	28.4	215	141	4	21	223	10	223	6e-14	73.6
AcpC61_2026	WP_007391552.1	hypothetical protein	autotransporter [Megasphaera sp	310	312	23	317	214	8	7	305	4	308	0.00018	40.8
AcpC61_2112	WP_058863219.1	amidase	autotransporter outer membrane beta-barrel domain-containing protein [Ponticoccus marisrubri]	476	492	37.4	462	280	3	14	468	5	464	7.5e-74	271.9
AcpC61_2147	WP_103910385.1	outer membrane protein assembly factor BamA	BamA/TamA family outer membrane protein [Thalassococcus halodurans]	596	780	24.3	497	314	17	142	596	304	780	2.2e-14	74.7
AcpC61_2308	WP_137265491.1	hypothetical protein	autotransporter outer membrane beta-barrel domain-containing protein [Luteimonas sp	434	462	34.3	300	189	5	111	405	137	433	3.7e-43	169.9
AcpC61_2433	WP_058863219.1	6-aminohexanoate-cyclic-dimer hydrolase	autotransporter outer membrane beta-barrel domain-containing protein [Ponticoccus marisrubri]	476	492	37.4	462	280	3	14	468	5	464	7.5e-74	271.9
AcpC61_2722	WP_058863219.1	amidase	autotransporter outer membrane beta-barrel domain-containing protein [Ponticoccus marisrubri]	476	389	28.6	409	257	10	51	455	6	383	1.3e-20	95.1
AcpC61_2884	WP_035186339.1	autotransporter	autotransporter [Acidiphilium sp	902	1186	53	526	232	5	388	902	665	1186	3.3e-147	516.5
AcpC61_3066	WP_051657224.1	membrane protein	outer membrane protein assembly factor [Acidiphilium]	637	638	69.5	616	186	1	24	637	23	638	1.1e-250	859.8
AcpC61_3067	CUH50173.1	hypothetical protein	Autotransporter assembly factor TamB [Ruegeria atlantica]	1329	1324	23.1	1396	868	51	17	1329	51	1324	1.5e-26	116.3
AcpC61_3497	OYV56013.1	autotransporter strand-loop-strand O-heptosyltransferase	autotransporter strand-loop-strand O-heptosyltransferase [Acidiphilium sp	388	398	99.7	388	1	0	1	388	11	398	2.3e-238	818.1
CPS/LPS Transporter
ID	Name	Function	KO
AcpC61_1400	kpsE	capsule polysaccharide export protein	K10107
AcpC61_1401	kpsT	capsule polysaccharid ABC transporter ATP-binding protein	K09689
AcpC61_2340	lptD	LPS assembly outer membrane protein LptD (organic solvent tolerance protein OstA)	K04744
AcpC61_2341	lptG	LPS export ABC transporter permease LptG	K11720
AcpC61_2342	lptF	LPS export ABC transporter permease LptF	K07091
AcpC61_3139	lptA	lipopolysaccharide export system protein LptA	K09774
Polysaccharide biosynthesis
ID	Name	Function	KO
AcpC61_0206		glycosyl transferase	K13688
AcpC61_0626	capD	popolysaccharide biosynthesis protein CapD	K13013
AcpC61_0833		glycosyltransferase family 4 protein [Acidiphilium cryptum]
AcpC61_0839		glycosyl transferase
AcpC61_0840		lipopolysaccharide biosynthesis protein	K03328
AcpC61_0843	wza	polysaccharide export protein Wza	K01991
AcpC61_0845		group 1 glycosyl transferase
AcpC61_0847		glycosyl transferase
AcpC61_0849		glycosyl transferase
AcpC61_0861		MULTISPECIES: glycosyltransferase [Acidiphilium]
AcpC61_0893		glycosyl transferase family 1	K06158
AcpC61_0932		glycosyl transferase
AcpC61_0951		glycosyl transferase family 1
AcpC61_1157		glycosyl transferase family 1 [Acidiphilium cryptum]
AcpC61_1168		Lipopolysaccharide biosynthesis protein
AcpC61_1373		glycosyl transferase
AcpC61_1392		capsular polysaccharide glycosyltransferase biosynthesis protein
AcpC61_1393	kpsC	capsular polysaccharide biosynthesis/export protein	K07266
AcpC61_1396	kpsS	capsular polysaccharide biosynthesis protein	K07265
AcpC61_1397	wza	capsular polysaccharide biosynthesis protein	K01991
AcpC61_1427		MULTISPECIES: glycosyltransferase [Acidiphilium]
AcpC61_1505		glycosyl transferase
AcpC61_1708		glycosyl transferase
AcpC61_1710		MULTISPECIES: glycosyltransferase [Acidiphilium]
AcpC61_1718		glycosyl transferase
AcpC61_1870		glycosyl transferase
AcpC61_1871		glycosyltransferase [Acidiphilium cryptum]
AcpC61_2382		glycosyltransferase family 2 protein [Acidiphilium cryptum]
AcpC61_2420		glycosyltransferase family 2 protein [Acidiphilium cryptum]	K20444
AcpC61_2424		glycosyl transferase
AcpC61_2516		glycosyl transferase
AcpC61_2517		glycosyl transferase
AcpC61_2527		glycosyltransferase [Acidiphilium cryptum]
AcpC61_2565		glycosyl transferase
AcpC61_2741		glycosyl transferase
AcpC61_2742		glycosyl transferase
AcpC61_2783		glycosyltransferase [Acidiphilium sp. JA12-A1]
AcpC61_2888		polysaccharide biosynthesis protein
AcpC61_3060	wcaL	colanic acid biosynthesis glycosyltransferase WcaL
AcpC61_3061		glycosyl transferase
AcpC61_3163		WecB/TagA/CpsF family glycosyl transferase
AcpC61_3300	gtrB	glycosyl transferase	K20534
AcpC61_3462		capsular polysaccharide biosynthesis protein
AcpC61_3470		glycosyltransferase family 2 protein [Acidiphilium sp. JA12-A1]
AcpC61_3493		glycosyl transferase
AcpC61_3565		MULTISPECIES: glycosyltransferase [Acidiphilium]
AcpC61_3570		glycosyl transferase
Other biofilm genes
ID	Name	Function	KO
AcpC61_1078		Protein required for attachment to host cells
AcpC61_1216		outer-membrane lipoprotein carrier protein
AcpC61_0733	lolD	lipoprotein-releasing system ATP-binding protein LolD 1	K09810
AcpC61_0734	lolC_E	lipoprotein-releasing system permease protein	K09808
Amino sugar and nucleotide sugar metabolism
ID	Name	Function	KO
AcpC61_1165	ugd	UDP-glucose 6-dehydrogenase [EC:1.1.1.22]	K00012
AcpC61_3065	ugd	UDP-glucose 6-dehydrogenase [EC:1.1.1.22]	K00012
AcpC61_1434	murB	UDP-N-acetylmuramate dehydrogenase [EC:1.3.1.98]	K00075
AcpC61_3172	murA	UDP-N-acetylglucosamine 1-carboxyvinyltransferase [EC:2.5.1.7]	K00790
AcpC61_1948	glmS	fructose-6-phosphate transaminase (isomerizing) [EC:2.6.1.16]	K00820
AcpC61_2822	glk	glucokinase [EC:2.7.1.2]	K00845
AcpC61_3465	scrK	fructokinase [EC:2.7.1.4]	K00847
AcpC61_0639	galU, galF	UTP-glucose-1-phosphate uridylyltransferase [EC:2.7.7.9]	K00963
AcpC61_0202	xynB	xylan 1,4-beta-xylosidase [EC:3.2.1.37]	K01198
AcpC61_0722	nagZ	beta-N-acetylhexosaminidase [EC:3.2.1.52]	K01207
AcpC61_0631	gmd	GDP-mannose 4,6-dehydratase [EC:4.2.1.47]	K01711
AcpC61_1506	galE	UDP-glucose 4-epimerase [EC:5.1.3.2]	K01784
AcpC61_0640	manB	phosphomannomutase [EC:5.4.2.8]	K01840
AcpC61_1652	glf	UDP-galactopyranose mutase [EC:5.4.99.9]	K01854
AcpC61_1188	manX	PTS system, mannose-specific IIA component [EC:2.7.1.191]	K02793
AcpC61_3358	glmM	phosphoglucosamine mutase [EC:5.4.2.10]	K03431
AcpC61_1947	glmU	bifunctional UDP-N-acetylglucosamine pyrophosphorylase / Glucosamine-1-phosphate N-acetyltransferase	K04042
AcpC61_1912		UDP-glucuronate 4-epimerase [EC:5.1.3.6]	K08679
AcpC61_3528	tal-pgi	transaldolase / glucose-6-phosphate isomerase [EC:2.2.1.2 5.3.1.9]	K13810
AcpC61_0630	rmd	GDP-4-dehydro-6-deoxy-D-mannose reductase [EC:1.1.1.281]	K15856
AcpC61_1016	algA, xanB, rfbA, wbpW, pslB	mannose-1-phosphate guanylyltransferase / mannose-6-phosphate isomerase [EC:2.7.7.13 5.3.1.8]	K16011

## Sheet: Table S4
Table S4: Genes of central metabolism present in the genome of Acidiphilium sp. C61
Glycolysis
ID	Name	Function	KO
AcpC61_2906	adhC	S-(hydroxymethyl)glutathione dehydrogenase / alcohol dehydrogenase	K00121
AcpC61_2492	aldh	aldehyde dehydrogenase (NAD+)	K00128
AcpC61_3562	gapA	glyceraldehyde 3-phosphate dehydrogenase	K00134
AcpC61_3004	aldB	aldehyde dehydrogenase	K00138
AcpC61_1810	pdhA	pyruvate dehydrogenase E1 component alpha subunit	K00161
AcpC61_1809	pdhB	pyruvate dehydrogenase E1 component beta subunit	K00162
AcpC61_1852	aceE	pyruvate dehydrogenase E1 component [EC:1.2.4.1]	K00163
AcpC61_2931	aceE	pyruvate dehydrogenase E1 component [EC:1.2.4.1]	K00163
AcpC61_1806	pdhD	dihydrolipoamide dehydrogenase [EC:1.8.1.4]	K00382
AcpC61_3245	pdhD	dihydrolipoamide dehydrogenase [EC:1.8.1.4]	K00382
AcpC61_1808	pdhC	pyruvate dehydrogenase E2 component (dihydrolipoamide acetyltransferase) [EC:2.3.1.12]	K00627
AcpC61_2028	pdhC	pyruvate dehydrogenase E2 component (dihydrolipoamide acetyltransferase) [EC:2.3.1.12]	K00627
AcpC61_2497	pdhC	pyruvate dehydrogenase E2 component (dihydrolipoamide acetyltransferase) [EC:2.3.1.12]	K00627
AcpC61_2822	glk	glucokinase [EC:2.7.1.2]	K00845
AcpC61_3039	pyk	pyruvate kinase [EC:2.7.1.40]	K00873
AcpC61_3561	pgk	phosphoglycerate kinase [EC:2.7.2.3]	K00927
AcpC61_1700	pckA	phosphoenolpyruvate carboxykinase (ATP) [EC:4.1.1.49]	K01610
AcpC61_2804	fbaA	fructose-bisphosphate aldolase, class II [EC:4.1.2.13]	K01624
AcpC61_3029	eno	enolase [EC:4.2.1.11]	K01689
AcpC61_0633	galM	aldose 1-epimerase [EC:5.1.3.3]	K01785
AcpC61_3547	tpiA	triosephosphate isomerase (TIM) [EC:5.3.1.1]	K01803
AcpC61_2891	acs	acetyl-CoA synthetase [EC:6.2.1.1]	K01895
AcpC61_3581	acs	acetyl-CoA synthetase [EC:6.2.1.1]	K01895
AcpC61_0878	glpX-SEBP	fructose-1,6-bisphosphatase II / sedoheptulose-1,7-bisphosphatase	K11532
AcpC61_2417	fbaB	fructose-bisphosphate aldolase, class I [EC:4.1.2.13]	K11645
AcpC61_3528	tal-pgi	glucose-6-phosphate isomerase	K13810
AcpC61_3376	adhP	NAD-dependent alcohol dehydrogenase	K13953
AcpC61_0769	gpmI	2,3-bisphosphoglycerate-independent phosphoglycerate mutase	K15633
Citrate cycle (TCA cycle)
ID	Name	Function	KO
AcpC61_1561	mdh	malate dehydrogenase [EC:1.1.1.37]	K00024
AcpC61_0997	icd	isocitrate dehydrogenase [EC:1.1.1.42]	K00031
AcpC61_1895	icd	isocitrate dehydrogenase [EC:1.1.1.42]	K00031
AcpC61_3243	sucA	2-oxoglutarate dehydrogenase E1 component [EC:1.2.4.2]	K00164
AcpC61_1695	sdhA	succinate dehydrogenase flavoprotein subunit	K00239
AcpC61_1696	sdhB	succinate dehydrogenase iron-sulfur subunit	K00240
AcpC61_1693	sdhC	succinate dehydrogenase	K00241
AcpC61_1694	sdhD	succinate dehydrogenase	K00242
AcpC61_3244	sucB	2-oxoglutarate dehydrogenase E2 component (dihydrolipoamide succinyltransferase)	K00658
AcpC61_3071	gltA	citrate synthase [EC:2.3.3.1]	K01647
AcpC61_0922	fumB	fumarate hydratase, class I [EC:4.2.1.2]	K01676
AcpC61_1083	fumC	fumarate hydratase, class II [EC:4.2.1.2]	K01679
AcpC61_1329	acnA	aconitate hydratase [EC:4.2.1.3]	K01681
AcpC61_3242	sucD	succinyl-CoA synthetase alpha subunit [EC:6.2.1.5]	K01902
AcpC61_3241	sucC	succinyl-CoA synthetase beta subunit [EC:6.2.1.5]	K01903
AcpC61_2383	pyc	pyruvate carboxylase [EC:6.4.1.1]	K01958
AcpC61_1079	aarC	succinyl-CoA:acetate CoA-transferase [EC:2.8.3.18]	K18118
Oxidative phosphorylation
ID	Name	Function	KO
AcpC61_1695	sdhA	succinate dehydrogenase (ubiquinone) flavoprotein subunit	K00239
AcpC61_1696	sdhB	succinate dehydrogenase (ubiquinone) flavoprotein subunit	K00240
AcpC61_1693	sdhC	succinate dehydrogenase (ubiquinone) flavoprotein subunit	K00241
AcpC61_1694	sdhD	succinate dehydrogenase (ubiquinone) flavoprotein subunit	K00242
AcpC61_3142		NADH dehydrogenase[EC:7.1.1.2]	K00329
AcpC61_0753	nuoA	NADH:quinone oxidoreductase subunit A	K00330
AcpC61_1476	nuoA	NADH:quinone oxidoreductase subunit A	K00330
AcpC61_0752	nuoB	NADH:quinone oxidoreductase subunit B	K00331
AcpC61_1475	nuoB	NADH:quinone oxidoreductase subunit B	K00331
AcpC61_0751	nuoC	NADH:quinone oxidoreductase subunit C	K00332
AcpC61_0750	nuoD	NADH:quinone oxidoreductase subunit D	K00333
AcpC61_0749	nuoE	NADH:quinone oxidoreductase subunit E	K00334
AcpC61_1473	nuoE	NADH:quinone oxidoreductase subunit E	K00334
AcpC61_0748	nuoF	NADH:quinone oxidoreductase subunit F	K00335
AcpC61_1472	nuoF	NADH:quinone oxidoreductase subunit F	K00335
AcpC61_0747	nuoG	NADH:quinone oxidoreductase subunit G	K00336
AcpC61_1471	nuoG	NADH:quinone oxidoreductase subunit G	K00336
AcpC61_0746	nuoH	NADH:quinone oxidoreductase subunit H	K00337
AcpC61_1470	nuoH	NADH:quinone oxidoreductase subunit H	K00337
AcpC61_0745	nuoI	NADH:quinone oxidoreductase subunit I	K00338
AcpC61_1469	nuoI	NADH:quinone oxidoreductase subunit I	K00338
AcpC61_0744	nuoJ	NADH:quinone oxidoreductase subunit J	K00339
AcpC61_1468	nuoJ	NADH:quinone oxidoreductase subunit J	K00339
AcpC61_0743	nuoK	NADH:quinone oxidoreductase subunit K	K00340
AcpC61_1467	nuoK	NADH:quinone oxidoreductase subunit K	K00340
AcpC61_0742	nuoL	NADH:quinone oxidoreductase subunit L	K00341
AcpC61_1466	nuoL	NADH:quinone oxidoreductase subunit L	K00341
AcpC61_0741	nuoM	NADH:quinone oxidoreductase subunit M	K00342
AcpC61_1465	nuoM	NADH:quinone oxidoreductase subunit M	K00342
AcpC61_0740	nuoN	NADH:quinone oxidoreductase subunit N	K00343
AcpC61_1464	nuoN	NADH:quinone oxidoreductase subunit N	K00343
AcpC61_3142		NADH dehydrogenase	K00356
AcpC61_3018		ubiquinol-cytochrome c reductase cytochrome b subunit	K00412
AcpC61_3020		ubiquinol-cytochrome c reductase cytochrome c1 subunit	K00413
AcpC61_2947	cydA	cytochrome bd ubiquinol oxidase subunit I	K00425
AcpC61_3231	cydA	cytochrome bd ubiquinol oxidase subunit I	K00425
AcpC61_2948	cydB	cytochrome bd ubiquinol oxidase subunit II [EC:1.9.3.1]	K00426
AcpC61_3232	cydB	cytochrome bd ubiquinol oxidase subunit II [EC:1.9.3.1]	K00426
AcpC61_2267	ppk	polyphosphate kinase [EC:2.7.4.1]	K00937
AcpC61_2219	ppa	inorganic pyrophosphatase coxC [EC:3.6.1.1]	K01507
AcpC61_0099		H+-transporting ATPase	K01535
AcpC61_1238	atpB	F-type H+-transporting ATPase subunit a [EC:7.1.2.2]	K02108
AcpC61_1240	atpF	F-type H+-transporting ATPase subunit b	K02109
AcpC61_1241	atpF	F-type H+-transporting ATPase subunit b	K02109
AcpC61_1239	atpE	F-type H+-transporting ATPase subunit c	K02110
AcpC61_3132	atpA	F-type H+/Na+-transporting ATPase subunit alpha	K02111
AcpC61_3130	atpD	F-type H+/Na+-transporting ATPase subunit beta	K02112
AcpC61_3133	atpH	F-type H+-transporting ATPase subunit delta	K02113
AcpC61_3129	atpC	F-type H+-transporting ATPase subunit epsilon	K02114
AcpC61_3131	atpG	F-type H+-transporting ATPase subunit gamma	K02115
AcpC61_2545	ctaB	heme o synthase cyoECOX10[EC:2.5.1.141]	K02257
AcpC61_3558	ctaA	cytochrome c oxidase assembly protein subunit	K02259
AcpC61_3559	ctaA	cytochrome c oxidase assembly protein subunit	K02259
AcpC61_2544	coxA	cytochrome c oxidase subunit I	K02274
AcpC61_2543	coxB	cytochrome c oxidase subunit II	K02275
AcpC61_2547	coxC	cytochrome c oxidase subunit III	K02276
AcpC61_3538	ndhF	NAD(P)H-quinone oxidoreductase subunit 5 [EC:7.1.1.2]	K05577
AcpC61_1474	nuoCD	NADH-quinone oxidoreductase subunit C/D [EC:7.1.1.2]	K13378
Pentose phosphate pathway
ID	Name	Function
AcpC61_3529	gdd	6-phosphogluconate dehydrogenase [EC:1.1.1.44 1.1.1.343]	K00033
AcpC61_0204	gdh	glucose 1-dehydrogenase [EC:1.1.1.47]	K00034
AcpC61_2323	gdh	glucose 1-dehydrogenase [EC:1.1.1.47]	K00034
AcpC61_0985	g6pd	glucose-6-phosphate 1-dehydrogenase [EC:1.1.1.49 1.1.1.363]	K00036
AcpC61_3530	g6pd	glucose-6-phosphate 1-dehydrogenase [EC:1.1.1.49 1.1.1.363]	K00036
AcpC61_3563	tktA, tktB	transketolase [EC:2.2.1.1]	K00615
AcpC61_1636	kdgK	2-dehydro-3-deoxygluconokinase	K00874
AcpC61_2718	prsA	ribose-phosphate pyrophosphokinase [EC:2.7.6.1]	K00948
AcpC61_0192	gnl	gluconolactonase	K01053
AcpC61_2311	gnl	gluconolactonase	K01053
AcpC61_2316	gnl	gluconolactonase	K01053
AcpC61_2887	gnl	gluconolactonase	K01053
AcpC61_3532	pgl	6-phosphogluconolactonase [EC:3.1.1.31]	K01057
AcpC61_2804	fbaA	fructose-bisphosphate aldolase, class II [EC:4.1.2.13]	K01624
AcpC61_0983	eda	ketohydroxyglutarate aldolase	K01625
AcpC61_0984	edd	phosphogluconate dehydratase [EC:4.2.1.12]	K01690
AcpC61_1508	rpe	ribulose-phosphate 3-epimerase [EC:5.1.3.1]	K01783
AcpC61_3533	rpiA	ribose 5-phosphate isomerase A [EC:5.3.1.6]	K01807
AcpC61_2588	rpiB	ribose 5-phosphate isomerase B [EC:5.3.1.6]	K01808
AcpC61_2023	phnN	ribose 1,5-bisphosphokinase [EC:2.7.4.23]	K05774
AcpC61_2089	gck	glycerate 2-kinase [EC:2.7.1.165]	K11529
AcpC61_0878	glpX	fructose-1,6-bisphosphatase II	K11532
AcpC61_2417	fbaB	fructose-bisphosphate aldolase, class I [EC:4.1.2.13]	K11645
AcpC61_3528	pgi	glucose-6-phosphate isomerase [EC:2.2.1.2 5.3.1.9]	K13810
Biosynthesis of amino acid
ID	Name	Function	KO
AcpC61_0879	hom	homoserine dehydrogenase [EC:1.1.1.3]	K00003
AcpC61_2451	hisD	histidinol dehydrogenase [EC:1.1.1.23]	K00013
AcpC61_2063	aroE	shikimate dehydrogenase [EC:1.1.1.25]	K00014
AcpC61_0997	icd	isocitrate dehydrogenase [EC:1.1.1.42]	K00031
AcpC61_1895	cd	isocitrate dehydrogenase [EC:1.1.1.42]	K00031
AcpC61_2564	imdh	3-isopropylmalate dehydrogenase [EC:1.1.1.85]	K00052
AcpC61_2293	ilvC	ketol-acid reductoisomerase [EC:1.1.1.86]	K00053
AcpC61_2364	serA	D-3-phosphoglycerate dehydrogenase / 2-oxoglutarate reductase	K00058
AcpC61_3088	asd	aspartate-semialdehyde dehydrogenase [EC:1.2.1.11]	K00133
AcpC61_3562	gapA	glyceraldehyde 3-phosphate dehydrogenase [EC:1.2.1.12]	K00134
AcpC61_2964	argC	N-acetyl-gamma-glutamyl-phosphate reductase [EC:1.2.1.38]	K00145
AcpC61_1264	proA	glutamate-5-semialdehyde dehydrogenase [EC:1.2.1.41]	K00147
AcpC61_0611	dapB	4-hydroxy-tetrahydrodipicolinate reductase [EC:1.17.1.8]	K00215
AcpC61_1193	tyrC	cyclohexadieny/prephenate dehydrogenase [EC:1.3.1.43 1.3.1.12]	K00220
AcpC61_3144	gltB	glutamate synthase (NADPH) large chain [EC:1.4.1.13]	K00265
AcpC61_3143	gltD	glutamate synthase (NADPH) small chain [EC:1.4.1.13]	K00266
AcpC61_2463	proC	pyrroline-5-carboxylate reductase [EC:1.5.1.2]	K00286
AcpC61_3109	metH	5-methyltetrahydrofolate--homocysteine methyltransferase [EC:2.1.1.13]	K00548
AcpC61_2511	metE	5-methyltetrahydropteroyltriglutamate--homocysteine methyltransferase [EC:2.1.1.14]	K00549
AcpC61_2589	glyA	glycine hydroxymethyltransferase [EC:2.1.2.1]	K00600
AcpC61_2274	argF, argI	ornithine carbamoyltransferase [EC:2.1.3.3]	K00611
AcpC61_3563	tktA, tktB	transketolase [EC:2.2.1.1]	K00615
AcpC61_1916	argJ	arginine biosynthesis bifunctional protein ArgJ	K00620
AcpC61_2986	cysE	serine O-acetyltransferase [EC:2.3.1.30]	K00640
AcpC61_1246	dapD	2,3,4,5-tetrahydropyridine-2,6-dicarboxylate N-succinyltransferase [EC:2.3.1.117]	K00674
AcpC61_2452	hisG	ATP phosphoribosyltransferase [EC:2.4.2.17]	K00765
AcpC61_0612	metK	S-adenosylmethionine synthetase [EC:2.5.1.6]	K00789
AcpC61_1499	aroA	3-phosphoshikimate 1-carboxyvinyltransferase [EC:2.5.1.19]	K00800
AcpC61_1296	aspB	aspartate aminotransferase [EC:2.6.1.1]	K00812
AcpC61_3320	aspB	aspartate aminotransferase [EC:2.6.1.1]	K00812
AcpC61_1194	hisC	histidinol-phosphate aminotransferase [EC:2.6.1.9]	K00817
AcpC61_2275	argD	acetylornithine/N-succinyldiaminopimelate aminotransferase [EC:2.6.1.11 2.6.1.17]	K00821
AcpC61_3383	ilvE	branched-chain amino acid aminotransferase [EC:2.6.1.42]	K00826
AcpC61_2365	serC	phosphoserine aminotransferase [EC:2.6.1.52]	K00831
AcpC61_1606	ectB, dat	diaminobutyrate-2-oxoglutarate transaminase [EC:2.6.1.76]	K00836
AcpC61_3039	pyk	pyruvate kinase [EC:2.7.1.40]	K00873
AcpC61_3561	pgk	phosphoglycerate kinase [EC:2.7.2.3]	K00927
AcpC61_0653	lysC	aspartate kinase [EC:2.7.2.4]	K00928
AcpC61_1603	lysC	aspartate kinase [EC:2.7.2.4]	K00928
AcpC61_2568	argB	acetylglutamate kinase [EC:2.7.2.8]	K00930
AcpC61_2714	proB	glutamate 5-kinase [EC:2.7.2.11]	K00931
AcpC61_2718	prsA	ribose-phosphate pyrophosphokinase [EC:2.7.6.1]	K00948
AcpC61_2615	serB	phosphoserine phosphatase [EC:3.1.3.3]	K01079
AcpC61_1048	argE	acetylornithine deacetylase [EC:3.5.1.16]	K01438
AcpC61_1247	dapE	succinyl-diaminopimelate desuccinylase [EC:3.5.1.18]	K01439
AcpC61_1479	rocF, arg	arginase [EC:3.5.3.1]	K01476
AcpC61_1937	hisE	phosphoribosyl-ATP pyrophosphohydrolase [EC:3.6.1.31]	K01496
AcpC61_1060	hisE	phosphoribosyl-ATP pyrophosphohydrolase [EC:3.6.1.31]	K01523
AcpC61_3323	lysA	diaminopimelate decarboxylase [EC:4.1.1.20]	K01586
AcpC61_3551	trpC	indole-3-glycerol phosphate synthase [EC:4.1.1.48]	K01609
AcpC61_2804	fbaA	fructose-bisphosphate aldolase, class II [EC:4.1.2.13]	K01624
AcpC61_1796	aroF, aroG, aroH	3-deoxy-7-phosphoheptulonate synthase [EC:2.5.1.54]	K01626
AcpC61_3071	gltA	citrate synthase [EC:2.3.3.1]	K01647
AcpC61_3194	leuA, IMS	2-isopropylmalate synthase [EC:2.3.3.13]	K01649
AcpC61_2613	ilvB, ilvG, ilvI	acetolactate synthase I/II/III large subunit [EC:2.2.1.6]	K01652
AcpC61_2764	ilvB, ilvG, ilvI	acetolactate synthase I/II/III large subunit [EC:2.2.1.6]	K01652
AcpC61_2612	ilvH, ilvN	acetolactate synthase I/III small subunit [EC:2.2.1.6]	K01653
AcpC61_3549	trpE	anthranilate synthase component I [EC:4.1.3.27]	K01657
AcpC61_1329	acnA	aconitate hydratase [EC:4.2.1.3]	K01681
AcpC61_0620	ilvD	dihydroxy-acid dehydratase [EC:4.2.1.9]	K01687
AcpC61_1412	ilvD	dihydroxy-acid dehydratase [EC:4.2.1.9]	K01687
AcpC61_2167	ilvD	dihydroxy-acid dehydratase [EC:4.2.1.9]	K01687
AcpC61_3029	eno	enolase [EC:4.2.1.11]	K01689
AcpC61_1055	hisB	imidazoleglycerol-phosphate dehydratase [EC:4.2.1.19]	K01693
AcpC61_0914	trpA	tryptophan synthase alpha chain [EC:4.2.1.20]	K01695
AcpC61_0913	trpB	tryptophan synthase beta chain [EC:4.2.1.20]	K01696
AcpC61_2562	leuC, IPMI-L	3-isopropylmalate/(R)-2-methylmalate dehydratase large subunit [EC:4.2.1.33 4.2.1.35]	K01703
AcpC61_2563	leuD, IPMI-S	3-isopropylmalate/(R)-2-methylmalate dehydratase small subunit [EC:4.2.1.33 4.2.1.35]	K01704
AcpC61_1723	dapA	4-hydroxy-tetrahydrodipicolinate synthase [EC:4.3.3.7]	K01714
AcpC61_2165	dapA	4-hydroxy-tetrahydrodipicolinate synthase [EC:4.3.3.7]	K01714
AcpC61_2966	thrC	threonine synthase [EC:4.2.3.1]	K01733
AcpC61_0905	aroC	chorismate synthase [EC:4.2.3.5]	K01736
AcpC61_1132	cysK	cysteine synthase [EC:2.5.1.47]	K01738
AcpC61_2294	cysK	cysteine synthase [EC:2.5.1.47]	K01738
AcpC61_1980	sdaA, sdaB, tdcG	L-serine dehydratase [EC:4.3.1.17]	K01752
AcpC61_0765	ilvA, tdcB	threonine dehydratase [EC:4.3.1.19]	K01754
AcpC61_1717	ilvA, tdcB	threonine dehydratase [EC:4.3.1.19]	K01754
AcpC61_3325	argH	argininosuccinate lyase [EC:4.3.2.1]	K01755
AcpC61_1936	metC	cysteine-S-conjugate beta-lyase [EC:4.4.1.13]	K01760
AcpC61_2229	dapF	diaminopimelate epimerase [EC:5.1.1.7]	K01778
AcpC61_1508	rpe	ribulose-phosphate 3-epimerase [EC:5.1.3.1]	K01783
AcpC61_3547	tpiA	triosephosphate isomerase (TIM) [EC:5.3.1.1]	K01803
AcpC61_3533	rpiA	ribose 5-phosphate isomerase A [EC:5.3.1.6]	K01807
AcpC61_2588	rpiB	ribose 5-phosphate isomerase B [EC:5.3.1.6]	K01808
AcpC61_1058	hisA	phosphoribosylformimino-5-aminoimidazole carboxamide ribotide isomerase [EC:5.3.1.16]	K01814
AcpC61_3082	trpF	phosphoribosylanthranilate isomerase [EC:5.3.1.24]	K01817
AcpC61_1566	glnA	glutamine synthetase [EC:6.3.1.2]	K01915
AcpC61_2660	glnA	glutamine synthetase [EC:6.3.1.2]	K01915
AcpC61_3198	glnA	glutamine synthetase [EC:6.3.1.2]	K01915
AcpC61_3206	glnA	glutamine synthetase [EC:6.3.1.2]	K01915
AcpC61_3327	argG	argininosuccinate synthase [EC:6.3.4.5]	K01940
AcpC61_2743	asnB	asparagine synthase (glutamine-hydrolysing) [EC:6.3.5.4]	K01953
AcpC61_2383	pyc	pyruvate carboxylase [EC:6.4.1.1]	K01958
AcpC61_3215	thrB2	homoserine kinase type II [EC:2.7.1.39]	K02204
AcpC61_1059	hisF	imidazole glycerol-phosphate synthase subunit HisF [EC:4.3.2.10]	K02500
AcpC61_1056	hisH	imidazole glycerol-phosphate synthase subunit HisH [EC:4.3.2.10]	K02501
AcpC61_2896	hisZ	ATP phosphoribosyltransferase regulatory subunit	K02502
AcpC61_2094	aroQ	3-dehydroquinate dehydratase II [EC:4.2.1.10]	K03786
AcpC61_3427	pheA2	prephenate dehydratase [EC:4.2.1.51]	K04518
AcpC61_2417	fbaB	fructose-bisphosphate aldolase, class I [EC:4.1.2.13]	K11645
AcpC61_3550	trpGD	anthranilate synthase/phosphoribosyltransferase [EC:4.1.3.27 2.4.2.18]	K13497
AcpC61_3528	pgi	glucose-6-phosphate isomerase [EC:2.2.1.2 5.3.1.9]	K13810
AcpC61_1110	aroKB	shikimate kinase / 3-dehydroquinate synthase [EC:2.7.1.71 4.2.3.4]	K13829
AcpC61_0769	gpmI	2,3-bisphosphoglycerate-independent phosphoglycerate mutase [EC:5.4.2.12]	K15633
Fatty acid biosynthesis
ID	Name	Function	KO
AcpC61_3068	fabG	3-oxoacyl-[acyl-carrier protein] reductase [EC:1.1.1.100]	K00059
AcpC61_3154	fabG	3-oxoacyl-[acyl-carrier protein] reductase [EC:1.1.1.100]	K00059
AcpC61_3225	fabG	3-oxoacyl-[acyl-carrier protein] reductase [EC:1.1.1.100]	K00059
AcpC61_1588	fabI	enoyl-[acyl-carrier protein] reductase I [EC:1.3.1.9 1.3.1.10]	K00208
AcpC61_3363	fabI	enoyl-[acyl-carrier protein] reductase I [EC:1.3.1.9 1.3.1.10]	K00208
AcpC61_3155	fabD	[acyl-carrier-protein] S-malonyltransferase [EC:2.3.1.39]	K00645
AcpC61_2625	fabH	3-oxoacyl-[acyl-carrier-protein] synthase III [EC:2.3.1.180]	K00648
AcpC61_2732	adD	long-chain acyl-CoA synthetase [EC:6.2.1.3]	K01897
AcpC61_3447	fadD	long-chain acyl-CoA synthetase [EC:6.2.1.3]	K01897
AcpC61_3536	fadD	long-chain acyl-CoA synthetase [EC:6.2.1.3]	K01897
AcpC61_2096	accC	acetyl-CoA carboxylase, biotin carboxylase subunit [EC:6.4.1.26.3.4.14]	K01961
AcpC61_2521	accA	acetyl-CoA carboxylase carboxyl transferase subunit alpha [EC:6.4.1.2 2.1.3.15]	K01962
AcpC61_3378	accD	acetyl-CoA carboxylase carboxyl transferase subunit beta [EC:6.4.1.2 2.1.3.15]	K01963
AcpC61_2095	accB, bccP	acetyl-CoA carboxylase biotin carboxyl carrier protein	K02160
AcpC61_0652	fabK	enoyl-[acyl-carrier protein] reductase II [EC:1.3.1.9]	K02371
AcpC61_2150	fabZ	3-hydroxyacyl-[acyl-carrier-protein] dehydratase [EC:4.2.1.59]	K02372
AcpC61_3152	fabF	3-oxoacyl-[acyl-carrier-protein] synthase II [EC:2.3.1.179]	K09458
Purine metabolism
ID	Name	Function	KO
AcpC61_3473	guaB	IMP dehydrogenase [EC:1.1.1.205]	K00088
AcpC61_0312	nrdA, nrdE	ribonucleoside-diphosphate reductase alpha chain [EC:1.17.4.1]	K00525
AcpC61_3046	nrdA, nrdE	ribonucleoside-diphosphate reductase alpha chain [EC:1.17.4.1]	K00525
AcpC61_3321	nrdA, nrdE	ribonucleoside-diphosphate reductase alpha chain [EC:1.17.4.1]	K00525
AcpC61_0355	nrdB, nrdF	ribonucleoside-diphosphate reductase beta chain [EC:1.17.4.1]	K00526
AcpC61_3317	nrdB, nrdF	ribonucleoside-diphosphate reductase beta chain [EC:1.17.4.1]	K00526
AcpC61_1503	purH	bifunctional purine biosynthesis protein PurH	K00602
AcpC61_1234	apt	adenine phosphoribosyltransferase [EC:2.4.2.7]	K00759
AcpC61_1229	purF	amidophosphoribosyltransferase [EC:2.4.2.14]	K00764
AcpC61_2075	gpt	xanthine phosphoribosyltransferase [EC:2.4.2.22]	K00769
AcpC61_3039	pyk	pyruvate kinase [EC:2.7.1.40]	K00873
AcpC61_1740	adk	adenylate kinase [EC:2.7.4.3]	K00939
AcpC61_0894	ndk	nucleoside-diphosphate kinase [EC:2.7.4.6]	K00940
AcpC61_1090	mk	guanylate kinase [EC:2.7.4.8]	K00942
AcpC61_2718	prsA	ribose-phosphate pyrophosphokinase [EC:2.7.6.1]	K00948
AcpC61_3191	relA	GTP pyrophosphokinase [EC:2.7.6.5]	K00951
AcpC61_0902	cysNC	adenylyl-sulfate kinase	K00955
AcpC61_0901	cysD	sulfate adenylyltransferase subunit 2 [EC:2.7.7.4]	K00957
AcpC61_0591		5'-nucleotidase [EC:3.1.3.5]	K01081
AcpC61_0588	dgt	dGTPase [EC:3.1.5.1]	K01129
AcpC61_0725	dgt	dGTPase [EC:3.1.5.1]	K01129
AcpC61_2689	ureC	urease subunit alpha [EC:3.5.1.5]	K01428
AcpC61_2688	ureB	urease subunit beta [EC:3.5.1.5]	K01429
AcpC61_2686	ureA	urease subunit gamma [EC:3.5.1.5]	K01430
AcpC61_1851	ppx-gppA	exopolyphosphatase / guanosine-5'-triphosphate,3'-diphosphate pyrophosphatase [EC:3.6.1.11 3.6.1.40]	K01524
AcpC61_2276	ppx-gppA	exopolyphosphatase / guanosine-5'-triphosphate,3'-diphosphate pyrophosphatase [EC:3.6.1.11 3.6.1.40]	K01524
AcpC61_3257	purE	5-(carboxyamino)imidazole ribonucleotide mutase [EC:5.4.99.18]	K01588
AcpC61_3256	purK	5-(carboxyamino)imidazole ribonucleotide synthase [EC:6.3.4.18]	K01589
AcpC61_1596	purB	adenylosuccinate lyase [EC:4.3.2.2]	K01756
AcpC61_1242	purC	phosphoribosylaminoimidazole-succinocarboxamide synthase [EC:6.3.2.6]	K01923
AcpC61_2270	purM	phosphoribosylformylglycinamidine cyclo-ligase [EC:6.3.3.1]	K01933
AcpC61_2895	purA	adenylosuccinate synthase [EC:6.3.4.4]	K01939
AcpC61_0915	purD	phosphoribosylamine---glycine ligase [EC:6.3.4.13]	K01945
AcpC61_0775	guaA	GMP synthase (glutamine-hydrolysing) [EC:6.3.5.2]	K01951
AcpC61_3145	rdgB	XTP/dITP diphosphohydrolase [EC:3.6.1.66]	K02428
AcpC61_0696	cpdA	3',5'-cyclic-AMP phosphodiesterase [EC:3.1.4.53]	K03651
AcpC61_2993	mazG	nucleoside triphosphate diphosphatase [EC:3.6.1.9]	K04765
AcpC61_2271	purN	phosphoribosylglycinamide formyltransferase 1 [EC:2.1.2.2]	K11175
AcpC61_1243	purS	phosphoribosylformylglycinamidine synthase subunit PurS [EC:6.3.5.3]	K23264
AcpC61_2378	purQ	phosphoribosylformylglycinamidine synthase subunit PurQ / glutaminase [EC:6.3.5.3 3.5.1.2]	K23265
AcpC61_2379	purL	phosphoribosylformylglycinamidine synthase subunit PurL [EC:6.3.5.3]	K23269
Pyrimidine metabolism
ID	Name	Function	KO
AcpC61_1775	pyrD	dihydroorotate dehydrogenase [EC:1.3.5.2]	K00254
AcpC61_0312	nrdA, nrdE	ribonucleoside-diphosphate reductase alpha chain [EC:1.17.4.1]	K00525
AcpC61_3046	nrdA, nrdE	ribonucleoside-diphosphate reductase alpha chain [EC:1.17.4.1]	K00525
AcpC61_3321	nrdA, nrdE	ribonucleoside-diphosphate reductase alpha chain [EC:1.17.4.1]	K00525
AcpC61_0355	nrdB, nrdF	ribonucleoside-diphosphate reductase beta chain [EC:1.17.4.1]	K00526
AcpC61_3317	nrdB, nrdF	ribonucleoside-diphosphate reductase beta chain [EC:1.17.4.1]	K00526
AcpC61_3309	pyrB	aspartate carbamoyltransferase catalytic subunit [EC:2.1.3.2]	K00609
AcpC61_1707	upp	uracil phosphoribosyltransferase [EC:2.4.2.9]	K00761
AcpC61_0996	pyrE	orotate phosphoribosyltransferase [EC:2.4.2.10]	K00762
AcpC61_0067	udk	uridine kinase [EC:2.7.1.48]	K00876
AcpC61_0132	udk	uridine kinase [EC:2.7.1.48]	K00876
AcpC61_0502	udk	uridine kinase [EC:2.7.1.48]	K00876
AcpC61_0894	ndk	nucleoside-diphosphate kinase [EC:2.7.4.6]	K00940
AcpC61_0703	tmk	dTMP kinase [EC:2.7.4.9]	K00943
AcpC61_1500	cmk	cytidylate kinase [EC:2.7.4.25]	K00945
AcpC61_0591		5'-nucleotidase [EC:3.1.3.5]	K01081
AcpC61_2744	pyrC	dihydroorotase [EC:3.5.2.3]	K01465
AcpC61_3308	pyrC	dihydroorotase [EC:3.5.2.3]	K01465
AcpC61_3361	codA	cytosine deaminase [EC:3.5.4.1 3.5.4.21]	K01485
AcpC61_0412	dcd	dCTP deaminase [EC:3.5.4.13]	K01494
AcpC61_3173	dcd	dCTP deaminase [EC:3.5.4.13]	K01494
AcpC61_3078	dut	dUTP pyrophosphatase [EC:3.6.1.23]	K01520
AcpC61_3083	pyrF	orotidine-5'-phosphate decarboxylase [EC:4.1.1.23]	K01591
AcpC61_3545	pyrG	CTP synthase [EC:6.3.4.2]	K01937
AcpC61_0763	carB	carbamoyl-phosphate synthase large subunit [EC:6.3.5.5]	K01955
AcpC61_0762	carA	carbamoyl-phosphate synthase small subunit [EC:6.3.5.5]	K01956
AcpC61_0353	thyX, thy1	thymidylate synthase (FAD) [EC:2.1.1.148]	K03465
AcpC61_1455	thyX, thy1	thymidylate synthase (FAD) [EC:2.1.1.148]	K03465
AcpC61_2993	mazG	nucleoside triphosphate diphosphatase [EC:3.6.1.9]	K04765
AcpC61_1593	pydC	beta-ureidopropionase / N-carbamoyl-L-amino-acid hydrolase	K06016
AcpC61_2979	rutE	3-hydroxypropanoate dehydrogenase [EC:1.1.1.-]	K09019
AcpC61_2287	pyrH	uridylate kinase [EC:2.7.4.22]	K09903
ABC transporter
Lipopolysaccharide
ID	Name	Function	KO
AcpC61_3138	lptB	sugar ABC transporter ATP-binding protein	K06861
AcpC61_2341	lptG	LPS export ABC transporter permease LptG	K11720
AcpC61_2342	lptF	lipopolysaccharide export system permease protein	K07091
AcpC61_3319	rfbA	lipopolysaccharide transport system permease protein	K09690
AcpC61_3318	rfbB	lipopolysaccharide transport system ATP-binding protein	K09691
Lipoprotein
ID	Name	Function	KO
AcpC61_0734	lolCE	lipoprotein-releasing system permease protein	K09808
AcpC61_0733	lolD	lipoprotein-releasing system ATP-binding protein [EC:3.6.3.-]	K09810
Ribose transporter
ID	Name	Function	KO
AcpC61_0971	rbsA	ribose transport system ATP-binding protein [EC:3.6.3.17]	K10441
AcpC61_1683	rbsA	ribose transport system ATP-binding protein [EC:3.6.3.17]	K10441
AcpC61_2314	rbsA	ribose transport system ATP-binding protein [EC:3.6.3.17]	K10441
AcpC61_2391	rbsA	ribose transport system ATP-binding protein [EC:3.6.3.17]	K10441
AcpC61_0973	rbsB	ribose transport system substrate-binding protein	K10439
AcpC61_1632	rbsB	ribose transport system substrate-binding protein	K10439
AcpC61_1682	rbsB	ribose transport system substrate-binding protein	K10439
AcpC61_2315	rbsB	ribose transport system substrate-binding protein	K10439
AcpC61_0972	rbsC	ribose transport system permease protein	K10440
AcpC61_1631	rbsC	ribose transport system permease protein	K10440
AcpC61_1684	rbsC	ribose transport system permease protein	K10440
AcpC61_2312	rbsC	ribose transport system permease protein	K10440
AcpC61_2313	rbsC	ribose transport system permease protein	K10440
AcpC61_2389	rbsC	ribose transport system permease protein	K10440
AcpC61_2390	rbsC	ribose transport system permease protein	K10440
Phosphate
ID	Name	Function	KO
AcpC61_1731	pstS	phosphate transport system substrate-binding protein	K02040
AcpC61_1732	pstC	phosphate transport system permease protein	K02037
AcpC61_1733	pstA	phosphate transport system permease protein	K02038
AcpC61_3023	pstB	phosphate transport system ATP-binding protein [EC:7.3.2.1]	K02036
Branched-chain amino acid
ID	Name	Function	KO
AcpC61_0617	livG	branched-chain amino acid transport system ATP-binding protein	K01995
AcpC61_1539	livG	branched-chain amino acid transport system ATP-binding protein	K01995
AcpC61_1641	livG	branched-chain amino acid transport system ATP-binding protein	K01995
AcpC61_2428	livG	branched-chain amino acid transport system ATP-binding protein	K01995
AcpC61_3502	livG	branched-chain amino acid transport system ATP-binding protein	K01995
AcpC61_0618	livF	branched-chain amino acid transport system ATP-binding protein	K01996
AcpC61_1540	livF	branched-chain amino acid transport system ATP-binding protein	K01996
AcpC61_1640	livF	branched-chain amino acid transport system ATP-binding protein	K01996
AcpC61_2429	livF	branched-chain amino acid transport system ATP-binding protein	K01996
AcpC61_2850	livF	branched-chain amino acid transport system ATP-binding protein	K01996
AcpC61_3503	livF	branched-chain amino acid transport system ATP-binding protein	K01996
AcpC61_0615	livH	branched-chain amino acid transport system permease protein	K01997
AcpC61_1538	livH	branched-chain amino acid transport system permease protein	K01997
AcpC61_1642	livH	branched-chain amino acid transport system permease protein	K01997
AcpC61_2431	livH	branched-chain amino acid transport system permease protein	K01997
AcpC61_3269	livH	branched-chain amino acid transport system permease protein	K01997
AcpC61_3500	livH	branched-chain amino acid transport system permease protein	K01997
AcpC61_3602	livH	branched-chain amino acid transport system permease protein	K01997
AcpC61_2847	livH	branched-chain amino acid transport system permease protein	K11997
AcpC61_0616	livM	branched-chain amino acid transport system permease protein	K01998
AcpC61_1539	livM	branched-chain amino acid transport system permease protein	K01998
AcpC61_1641	livM	branched-chain amino acid transport system permease protein	K01998
AcpC61_2432	livM	branched-chain amino acid transport system permease protein	K01998
AcpC61_3270	livM	branched-chain amino acid transport system permease protein	K01998
AcpC61_3501	livM	branched-chain amino acid transport system permease protein	K01998
AcpC61_3601	livM	branched-chain amino acid transport system permease protein	K01998
AcpC61_0614	livK	branched-chain amino acid transport system substrate-binding protein	K01999
AcpC61_0907	livK	branched-chain amino acid transport system substrate-binding protein	K01999
AcpC61_1537	livK	branched-chain amino acid transport system substrate-binding protein	K01999
AcpC61_1643	livK	branched-chain amino acid transport system substrate-binding protein	K01999
AcpC61_2430	livK	branched-chain amino acid transport system substrate-binding protein	K01999
AcpC61_2772	livK	branched-chain amino acid transport system substrate-binding protein	K01999
AcpC61_2843	livK	branched-chain amino acid transport system substrate-binding protein	K01999
AcpC61_3268	livK	branched-chain amino acid transport system substrate-binding protein	K01999
AcpC61_3499	livK	branched-chain amino acid transport system substrate-binding protein	K01999
AcpC61_3603	livK	branched-chain amino acid transport system substrate-binding protein	K01999
AcpC61_2846	livK	branched-chain amino acid transport system substrate-binding protein	K01999
urea
ID	Name	Function	KO
AcpC61_2684	urtA	urea transport system substrate-binding protein	K11959
AcpC61_2683	urtB	urea transport system permease protein	K11960
AcpC61_2682	urtC	urea transport system permease protein	K11961
AcpC61_2681	urtD	urea transport system ATP-binding protein	K11962
AcpC61_2680	urtE	urea transport system ATP-binding protein	K11963
AcpC61_2685	ureD	urease accessory protein UreD	K03190
AcpC61_2686	ureA	urease subunit gamma	K01430
AcpC61_2688	ureB	urease subunit beta	K01429
AcpC61_2689	ureC	urease subunit alpha	K01428
AcpC61_2690	ureE	urease accessory protein UreE	K03187
AcpC61_2691	ureF	urease accessory protein UreF	K03188
AcpC61_2692	ureG	urease accessory protein UreG	K03189
Fructose
ID	Name	Function	KO
AcpC61_2325	frcB	fructose transport system substrate-binding protein	K10552
AcpC61_2326	frcC	fructose transport system permease protein	K10553
AcpC61_2327	frcA	fructose transport system ATP-binding protein	K10554
xylose
ID	Name	Function	KO
AcpC61_1787	xylF	D-xylose transport system substrate-binding protein	K10543
AcpC61_1785	xylH	D-xylose transport system permease protein	K10544
AcpC61_1786	xylG	D-xylose transport system ATP-binding protein [EC:7.5.2.10]	K10545
Sorbitol/Mannitol
ID	Name	Function	KO
AcpC61_0991	smoE, mtlE	sorbitol/mannitol transport system substrate-binding protein	K10227
AcpC61_0990	smoF, mtlF	sorbitol/mannitol transport system permease protein	K10228
AcpC61_0989	smoG, mtlG	sorbitol/mannitol transport system permease protein	K10229
AcpC61_0988	malK, mtlK, thuK	multiple sugar transport system ATP-binding protein [EC:3.6.3.-]	K10111
AcpC61_2486	msmX, msmK, malK, sugC, ggtA, msiK	multiple sugar transport system ATP-binding protein	K10112
Iron (III)
ID	Name	Function	KO
AcpC61_2825	afuA	iron(III) transport system substrate-binding protein	K02012
AcpC61_2826	afuB	iron(III) transport system permease protein	K02011
AcpC61_2827	afuC	iron(III) transport system ATP-binding protein [EC:7.2.2.7]	K02010
PHB biosynthesis
ID	Name	Function	KO
AcpC61_2070	phbB	acetoacetyl-CoA reductase [EC:1.1.1.36]	K00023
AcpC61_1350	paaH, hbd, fadB, mmgB	3-hydroxybutyryl-CoA dehydrogenase [EC:1.1.1.157]	K00074
AcpC61_0480		acetyl-CoA C-acetyltransferase [EC:2.3.1.9]	K00626
AcpC61_0961		acetyl-CoA C-acetyltransferase [EC:2.3.1.9]	K00626
AcpC61_1928		acetyl-CoA C-acetyltransferase [EC:2.3.1.9]	K00626
AcpC61_2107		acetyl-CoA C-acetyltransferase [EC:2.3.1.9]	K00626
AcpC61_1093	paaF, echA	3-hydroxyisobutyryl-CoA hydrolase/enoyl-CoA hydratase [EC:4.2.1.17]	K01692
AcpC61_3579	paaF, echA	3-hydroxyisobutyryl-CoA hydrolase/enoyl-CoA hydratase [EC:4.2.1.17]	K01692
AcpC61_0882	phbC	poly-beta-hydroxybutyrate polymerase	K03821
AcpC61_1587	phbC	poly-beta-hydroxybutyrate polymerase	K03821
AcpC61_1927	phbC	poly-beta-hydroxybutyrate polymerase	K03821
AcpC61_1524	fadN	3-hydroxyacyl-CoA dehydrogenase [EC:1.1.1.35]	K07516
AcpC61_2733	fadN	3-hydroxyacyl-CoA dehydrogenase [EC:1.1.1.35]	K07516
AcpC61_3492	croR	3-hydroxybutyryl-CoA dehydratase [EC:4.2.1.55]	K17865
Carbon fixation
ID	Name	Function	KO
AcpC61_2383	pyc	pyruvate carboxylase	K01958
AcpC61_2526	ppdK	pyruvate, phosphate diknase	K01006
Arsenate reduction
ID	Name	Function	KO
AcpC61_1183	arsC1	arsenate reductase	K00537
AcpC61_1184	arsB	arsenical pump membrane protein	K03893
AcpC61_2930	arsR	ArsR family transcriptional regulator
AcpC61_0123	arsR	ArsR family transcriptional regulator
AcpC61_3519	arsH	arsenical resistance protein ArsH	K11811
Polysaccharide degradation
ID	Name	Function	KO
AcpC61_3345		glycoside hydrolase
AcpC61_2824	sacB	glycoside hydrolase 68 family protein	K00692
AcpC61_2434	treS	alpha-amylase	K05343
AcpC61_0722	nagZ	beta-hexosaminidase	K01207
AcpC61_3534		glucoamylase

## Sheet: Table S5-1
Table S5-1 Iron-reduction related genes (cytochrome c) identified in Acidiphilium sp. C61
ID	Name	Function	KO
AcpC61_2543	coxB	cytochrome c oxidase subunit 2	K02275
AcpC61_2544	coxA	cytochrome c oxidase subunit 1	K02274
AcpC61_2547	coxC	cytochrome c oxidase subunit III	K02276
AcpC61_2610		cytochrome c
AcpC61_2611	cyc	cytochrome c	K08738
AcpC61_2753		ubiquinol-cytochrome c reductase
AcpC61_2755	ccmC	cytochrome C biogenesis protein CcmC	K02195
AcpC61_2757	ccmE	cytochrome c-type biogenesis protein CcmE	K02197
AcpC61_2758	ccmF	cytochrome c biogenesis protein CcmF	K02198
AcpC61_2759	ccmG	cytochrome c biogenesis protein CcmG/thiol:disulfide interchange protein	K02199
AcpC61_2760	ccmH	cytochrome c biogenesis protein	K02200
AcpC61_2761	ccmH	cytochrome c-type biogenesis protein CcmH	K02200
AcpC61_2769		cytochrome c
AcpC61_2809		cytochrome c	K19713
AcpC61_2834		cytochrome c

## Sheet: Table S5-2
Table S5-2 Iron-reduction related genes (electron transfer) identified in Acidiphilium sp. C61
ID	Name	Function	KO
AcpC61_0610		electron-transferring-flavoprotein dehydrogenase	K00311
AcpC61_0660	fixB	electron transfer flavoprotein subunit alpha	K03522
AcpC61_0661	fixA	electron transfer flavoprotein subunit beta	K03521
AcpC61_0749	nuoE	NADH dehydrogenase	K00334
AcpC61_0887	dkgB	oxidoreductase	K06222
AcpC61_0963	yajO	oxidoreductase	K23107
AcpC61_0987		oxidoreductase
AcpC61_1041	hyfF	oxidoreductase	K12141
AcpC61_1096	trxB	ferredoxin--NADP reductase	K00384
AcpC61_1107	cybB	cytochrome b	K12262
AcpC61_1204		oxidoreductase
AcpC61_1330		oxidoreductase
AcpC61_1348	fixA	electron transfer flavoprotein subunit beta	K03521
AcpC61_1349	fixB	electron transfer flavoprotein subunit beta	K03522
AcpC61_1372		NAD-dependent dehydratase	K00091
AcpC61_1395		oxidoreductase
AcpC61_1455	thyX	flavin-dependent thymidylate synthase	K03465
AcpC61_1483		oxidoreductase
AcpC61_1543	fdxA	4Fe-4S ferredoxin	K05524
AcpC61_1795	gsr	glutathione-disulfide reductase	K00383
AcpC61_1800	nadE	NAD+ synthase	K01916
AcpC61_1841	wrbA	NAD(P)H dehydrogenase (quinone)	K03809
AcpC61_1878		oxidoreductase
AcpC61_1898	gshB	glutathione synthetase	K01920
AcpC61_2120		ferredoxin
AcpC61_2361		cytochrome d ubiquinol oxidase subunit I
AcpC61_2427	curA	NADP-dependent oxidoreductase	K23256
AcpC61_2535	coxS	oxidoreductase	K03518
AcpC61_2543	coxB	cytochrome c oxidase subunit 2	K02275
AcpC61_2544	coxA	cytochrome c oxidase subunit 1	K02274
AcpC61_2547	coxC	cytochrome c oxidase subunit III	K02276
AcpC61_2554	pntA	NAD(P) transhydrogenase subunit alpha	K00324
AcpC61_2556	pntB	NAD(P) transhydrogenase subunit beta	K00325
AcpC61_2610		cytochrome c
AcpC61_2753		ubiquinol-cytochrome c reductase
AcpC61_2755	ccmC	cytochrome C biogenesis protein CcmC	K02195
AcpC61_2757	ccmE	cytochrome c-type biogenesis protein CcmE	K02197
AcpC61_2758	ccmF	cytochrome c biogenesis protein CcmF	K02198
AcpC61_2760	ccmH	cytochrome c biogenesis protein	K02200
AcpC61_2769		cytochrome c
AcpC61_2809	tsdA	cytochrome c	K19713
AcpC61_2834		cytochrome c
AcpC61_2905	gfa	glutathione-dependent formaldehyde-activating enzyme	K03396
AcpC61_2906	frmA	S-(hydroxymethyl)glutathione dehydrogenase	K00121
AcpC61_2947	cydA	cytochrome ubiquinol oxidase subunit I	K00425
AcpC61_2948	cydB	ubiquinol oxidase subunit II	K00426
AcpC61_2988	fdx	ferredoxin	K04755
AcpC61_3018	cytB	cytochrome b	K00412
AcpC61_3022		oxidoreductase
AcpC61_3075		oxidoreductase
AcpC61_3143	gltD	oxidoreductase	K00266
AcpC61_3197	puuB	FAD-dependent oxidoreductase	K09471
AcpC61_3231	cydA	cytochrome bd-II ubiquinol oxidase subunit I	K00425
AcpC61_3232	cydB	cytochrome D ubiquinol oxidase subunit II	K00426
AcpC61_3250		NAD/FAD-binding protein
AcpC61_3445	hmp	flavohemoprotein	K05916
AcpC61_0353	thyX	flavin-dependent thymidylate synthase	K03465
AcpC61_3538	ndhF	NAD(P)H-quinone oxidoreductase subunit 5 [EC:7.1.1.2]	K05577
AcpC61_3566	rfbD	NAD(P)-dependent oxidoreductase	K00067
AcpC61_3543	fpr	ferredoxin--NADP(+) reductase	K00528

## Sheet: Table S5-3
Table S5-3 Iron-reduction related genes (iron reductase) identified in Acidiphilium sp. C61
	ID	qlen	slen	pident	length	mismatch	gapopen	qstart	qend	sstart	send	evalue	bitscore	NCBI function	Function
WP_015483004.1	Acp_3519	174	247	29.8	121	77	3	53	166	98	217	2.9e-07	49.3	NAD(P)H-dependent oxidoreductase [Bacillus]	arsenical resistance protein ArsH
WP_003244703.1	Acp_3519	174	247	33.7	86	51	2	53	133	98	182	1.9e-06	46.6	FMN-dependent NADPH-azoreductase [Bacillales]	arsenical resistance protein ArsH
WP_015715573.1	Acp_3519	174	247	33.7	86	51	2	53	133	98	182	1.9e-06	46.6	NAD(P)H-dependent oxidoreductase [Bacillus subtilis group]	arsenical resistance protein ArsH
WP_003327827.1	Acp_3519	174	247	26.1	180	109	5	10	166	39	217	2.4e-06	46.2	NAD(P)H-dependent oxidoreductase [Bacillus subtilis]	arsenical resistance protein ArsH
WP_114376136.1	Acp_3445	441	409	33.2	184	118	5	260	438	210	393	2.5e-15	77.4	iron reductase [Thalassospira profundimaris]	flavohemoprotein
WP_133947077.1	Acp_3445	345	409	27.1	229	138	9	104	310	172	393	1.1e-13	71.6	iron reductase [Thalassospira sp.]	flavohemoprotein
WP_064787516.1	Acp_3445	445	409	29.3	222	128	10	244	442	178	393	5.8e-12	66.2	iron reductase [Thalassospira sp. MCCC 1A02898]	flavohemoprotein
WP_008889176.1	Acp_3445	448	409	27.3	209	130	7	256	445	188	393	3.8e-11	63.5	iron reductase [Elioraea sp. YIM 72297]	flavohemoprotein
HAI29432.1	Acp_3445	445	409	26.3	266	174	8	197	442	130	393	6.5e-11	62.8	iron reductase [Thalassospira sp.]	flavohemoprotein
MBC07706.1	Acp_3445	445	409	25.7	272	168	7	197	442	130	393	1.9e-10	61.2	iron reductase [Thalassospira alkalitolerans]	flavohemoprotein
KZC98931.1	Acp_3445	336	409	26.8	209	131	7	144	333	188	393	3.2e-10	60.1	iron reductase [Labrenzia sp. PT13C1]	flavohemoprotein
WP_062956684.1	Acp_3445	445	409	26.9	208	132	7	253	442	188	393	7.1e-10	59.3	iron reductase [Thalassospira tepidiphila]	flavohemoprotein
MBC45097.1	Acp_3445	445	409	25.9	266	175	8	197	442	130	393	7.1e-10	59.3	iron reductase [Thalassospira]	flavohemoprotein
HCK20148.1	Acp_3445	445	409	25.6	348	209	11	133	442	58	393	2.7e-09	57.4	iron reductase [Thalassospira sp.]	flavohemoprotein
WP_114096801.1	Acp_3445	445	409	25	208	136	5	253	442	188	393	1e-08	55.5	iron reductase [Thalassospira]	flavohemoprotein
WP_064779853.1	Acp_3445	445	409	33	100	63	2	253	348	188	287	1.3e-08	55.1	iron reductase [Thalassospira sp. DSM 26710]	flavohemoprotein
WP_120224201.1	Acp_3445	445	409	33	100	63	2	253	348	188	287	2.3e-08	54.3	iron reductase [Thalassospira sp.]	flavohemoprotein
MBE70986.1	Acp_3445	445	409	32	100	64	2	253	348	188	287	6.7e-08	52.8	iron reductase [Thalassospira profundimaris]	flavohemoprotein
WP_085616998.1	Acp_3445	444	409	23.8	282	176	11	188	441	123	393	9.6e-07	48.9	iron reductase [Thalassospira sp.]	flavohemoprotein
WP_007004663.1	Acp_3419	282	294	45.8	251	133	3	13	263	24	271	3.8e-49	189.1	protein-methionine-sulfoxide reductase heme-binding subunit MsrQ [Shewanella sp. Sh95]	methionine sulfoxide reductase heme-binding subunit
WP_012171100.1	Acp_3419	281	294	41	251	137	4	9	255	30	273	1.8e-43	170.2	hypothetical protein [Erythrobacter flavus]	methionine sulfoxide reductase heme-binding subunit
WP_063090075.1	Acp_3419	292	294	41.1	241	136	2	3	241	24	260	9.3e-43	167.9	iron reductase [Loktanella sp. 3ANDIMAR09]	methionine sulfoxide reductase heme-binding subunit
WP_035713888.1	Acp_3419	285	294	39.8	261	147	5	8	266	29	281	7.2e-40	158.3	hypothetical protein [Erythrobacter]	methionine sulfoxide reductase heme-binding subunit
WP_054533874.1	Acp_3419	213	294	37.2	188	115	3	9	194	34	220	3.9e-22	99	sulfoxide reductase heme-binding subunit YedZ [Halomonas sp. BC04]	methionine sulfoxide reductase heme-binding subunit
WP_039733209.1	Acp_3419	210	294	38.8	170	102	2	28	196	44	212	8.5e-22	97.8	iron reductase [Erythrobacter sp.]	methionine sulfoxide reductase heme-binding subunit
KPV48250.1	Acp_3419	202	294	35.2	182	117	1	6	187	34	214	1.8e-21	96.7	iron reductase [Maritimibacter sp. 55A14]	methionine sulfoxide reductase heme-binding subunit
WP_012257869.1	Acp_3419	217	294	34.4	180	116	2	14	192	35	213	2.7e-18	86.3	iron reductase [Roseobacter sp. MedPE-SWchi]	methionine sulfoxide reductase heme-binding subunit
WP_090160044.1	Acp_3419	200	294	39	159	86	5	32	186	62	213	1.6e-17	83.6	iron reductase [Erythrobacter sp.]	methionine sulfoxide reductase heme-binding subunit
WP_056033780.1	Acp_3419	200	294	37.7	159	88	5	32	186	62	213	2.1e-17	83.2	iron reductase [Loktanella sp. DSM 29012]	methionine sulfoxide reductase heme-binding subunit
WP_055646631.1	Acp_3419	215	294	29.1	189	133	1	16	204	34	221	1.1e-16	80.9	iron reductase [Erythrobacter sp.]	methionine sulfoxide reductase heme-binding subunit
WP_109424389.1	Acp_3419	197	294	36.7	147	86	4	44	187	71	213	1.7e-16	80.1	protein-methionine-sulfoxide reductase heme-binding subunit MsrQ [Komagataeibacter intermedius]	methionine sulfoxide reductase heme-binding subunit
WP_037417833.1	Acp_3419	215	294	28.6	189	134	1	16	204	34	221	5.5e-16	78.6	iron reductase [Erythrobacter sp.]	methionine sulfoxide reductase heme-binding subunit
WP_116559339.1	Acp_3419	177	294	36.5	167	99	3	8	172	60	221	7.7e-16	77.8	iron reductase [Erythrobacter sp.]	methionine sulfoxide reductase heme-binding subunit
WP_012519112.1	Acp_3419	225	294	31.9	185	113	5	1	176	12	192	1.3e-15	77.4	iron reductase [Phaeobacter sp. 11ANDIMAR09]	methionine sulfoxide reductase heme-binding subunit
WP_090879319.1	Acp_3419	177	294	35.6	174	103	5	3	174	56	222	1.3e-15	77	iron reductase [Erythrobacter sp.]	methionine sulfoxide reductase heme-binding subunit
OIQ34506.1	Acp_3419	198	294	37	165	86	6	35	194	65	216	2.5e-15	76.3	iron reductase [Rhodobacteraceae bacterium QY30]	methionine sulfoxide reductase heme-binding subunit
WP_054461402.1	Acp_3419	198	294	37	165	86	6	35	194	65	216	2.5e-15	76.3	iron reductase [Bauldia litoralis]	methionine sulfoxide reductase heme-binding subunit
WP_092679132.1	Acp_3419	202	294	33.3	165	98	4	35	197	61	215	4.4e-15	75.5	iron reductase [Erythrobacter sp.]	methionine sulfoxide reductase heme-binding subunit
WP_097929154.1	Acp_3419	204	294	33.1	163	102	3	38	198	65	222	4.4e-15	75.5	sulfoxide reductase heme-binding subunit YedZ [Halomonas sp. BC04]	methionine sulfoxide reductase heme-binding subunit
WP_008940827.1	Acp_3419	195	294	33	182	106	6	5	177	36	210	1.2e-14	73.9	protein-methionine-sulfoxide reductase heme-binding subunit MsrQ [Shewanella algae]	methionine sulfoxide reductase heme-binding subunit
WP_043513877.1	Acp_3419	198	294	31	184	122	3	3	183	32	213	1.6e-14	73.6	iron reductase [Albimonas donghaensis]	methionine sulfoxide reductase heme-binding subunit
WP_043513300.1	Acp_3419	200	294	31.5	184	121	3	3	183	32	213	2.1e-14	73.2	iron reductase [Poseidonocella pacifica]	methionine sulfoxide reductase heme-binding subunit
WP_051333700.1	Acp_3419	206	294	30.1	173	120	1	21	193	41	212	6.4e-14	71.6	protein-methionine-sulfoxide reductase heme-binding subunit MsrQ [Colwellia sp. MT41]	methionine sulfoxide reductase heme-binding subunit
KRP19331.1	Acp_3419	212	294	29.6	179	125	1	17	195	35	212	1.5e-13	70.5	iron reductase [Monaibacterium marinum]	methionine sulfoxide reductase heme-binding subunit
WP_058027445.1	Acp_3419	207	294	31.6	155	105	1	38	192	59	212	7.1e-13	68.2	iron reductase [Erythrobacter sp.]	methionine sulfoxide reductase heme-binding subunit
WP_092066101.1	Acp_3419	202	294	33.9	127	78	3	39	163	65	187	1.2e-12	67.4	iron reductase [Erythrobacter sp.]	methionine sulfoxide reductase heme-binding subunit
WP_094062598.1	Acp_3419	194	294	34.6	159	94	4	5	158	36	189	1.5e-12	67	sulfoxide reductase heme-binding subunit YedZ [Herpetosiphon geysericola]	methionine sulfoxide reductase heme-binding subunit
WP_009096109.1	Acp_3419	199	294	27.3	183	131	2	9	191	33	213	1.5e-12	67	iron reductase [Erythrobacter sp.]	methionine sulfoxide reductase heme-binding subunit
WP_130587135.1	Acp_3419	175	294	35.9	131	72	3	14	139	66	189	2.3e-12	66.2	iron reductase [Thalassomonas actiniarum]	methionine sulfoxide reductase heme-binding subunit
MAH14820.1	Acp_3419	194	294	34.7	167	95	6	33	194	66	223	3.3e-12	65.9	iron reductase [Azorhizobium doebereinerae]	methionine sulfoxide reductase heme-binding subunit
WP_044734415.1	Acp_3419	204	294	30.1	186	127	2	11	194	34	218	3.5e-12	65.9	iron reductase [Erythrobacter sp.]	methionine sulfoxide reductase heme-binding subunit
WP_010628390.1	Acp_3419	198	294	28.9	187	131	2	11	197	36	220	4.4e-12	65.5	iron reductase [Erythrobacter sp.]	methionine sulfoxide reductase heme-binding subunit
HCS17312.1	Acp_3419	194	294	35.9	128	76	2	33	158	66	189	5.7e-12	65.1	iron reductase [Kouleothrix aurantiaca]	methionine sulfoxide reductase heme-binding subunit
WP_051326776.1	Acp_3419	206	294	29.1	172	121	1	22	193	42	212	1.3e-11	63.9	sulfoxide reductase heme-binding subunit YedZ [Thalassospira]	methionine sulfoxide reductase heme-binding subunit
KJE45863.1	Acp_3419	202	294	28.2	188	132	2	13	198	34	220	3.8e-11	62.4	iron reductase [Pararhodobacter sp. AM505]	methionine sulfoxide reductase heme-binding subunit
MAC56745.1	Acp_3419	194	294	31	187	110	6	6	182	35	212	4.8e-11	62	protein-methionine-sulfoxide reductase heme-binding subunit MsrQ [Shewanella xiamenensis]	methionine sulfoxide reductase heme-binding subunit
WP_096519820.1	Acp_3419	219	294	33.3	153	90	4	39	187	46	190	9.2e-11	61.2	iron reductase [Aliagarivorans taiwanensis]	methionine sulfoxide reductase heme-binding subunit
KJE37991.1	Acp_3419	204	294	27.3	194	134	3	13	202	34	224	2.8e-09	56.2	iron reductase [Erythrobacter flavus]	methionine sulfoxide reductase heme-binding subunit
HAN89703.1	Acp_3419	194	294	31.9	185	105	8	11	183	38	213	3.4e-09	55.8	sulfoxide reductase heme-binding subunit YedZ [Marinobacter santoriniensis]	methionine sulfoxide reductase heme-binding subunit
HBQ92529.1	Acp_3419	194	294	30.5	187	112	7	6	183	36	213	5.9e-09	55.1	iron reductase [Erythrobacter sp.]	methionine sulfoxide reductase heme-binding subunit
PCH75826.1	Acp_3419	194	294	30.1	163	99	5	4	158	34	189	7.7e-09	54.7	iron reductase [Aliagarivorans marinus]	methionine sulfoxide reductase heme-binding subunit
RZP17125.1	Acp_3419	194	294	31.9	185	105	8	11	183	38	213	1e-08	54.3	iron reductase [Thalassomonas viridans]	methionine sulfoxide reductase heme-binding subunit
HAL89875.1	Acp_3419	194	294	31.4	185	106	8	11	183	38	213	1.3e-08	53.9	iron reductase [Sphingomonadaceae bacterium]	methionine sulfoxide reductase heme-binding subunit
HBM04659.1	Acp_3419	200	294	31.4	185	106	8	17	189	38	213	1.3e-08	53.9	iron reductase [Halomonas sp. GFAJ-1]	methionine sulfoxide reductase heme-binding subunit
HCO46685.1	Acp_3419	194	294	31.4	185	106	8	11	183	38	213	1.3e-08	53.9	iron reductase [Novosphingobium sp.]	methionine sulfoxide reductase heme-binding subunit
HAW37172.1	Acp_3419	194	294	29.9	187	113	7	6	183	36	213	1.7e-08	53.5	iron reductase [Erythrobacter sp.]	methionine sulfoxide reductase heme-binding subunit
WP_063505732.1	Acp_3419	194	294	29.9	187	113	7	6	183	36	213	1.7e-08	53.5	Iron reductase [Hyella patelloides LEGE 07179]	methionine sulfoxide reductase heme-binding subunit
MAQ29698.1	Acp_3419	194	294	32.7	159	89	6	11	158	38	189	2.2e-08	53.1	iron reductase [Azorhizobium caulinodans]	methionine sulfoxide reductase heme-binding subunit
HBR85030.1	Acp_3419	194	294	31.3	182	110	7	11	183	38	213	2.2e-08	53.1	iron reductase [Erythrobacteraceae bacterium]	methionine sulfoxide reductase heme-binding subunit
HCJ43076.1	Acp_3419	194	294	32.1	159	90	6	11	158	38	189	2.9e-08	52.8	iron reductase [Sphingomonadaceae bacterium]	methionine sulfoxide reductase heme-binding subunit
HCJ81706.1	Acp_3419	178	294	31.3	179	102	8	11	177	38	207	4.6e-08	52	iron reductase [SAR92 bacterium BACL16 MAG-120619-bin48]	methionine sulfoxide reductase heme-binding subunit
HCJ22234.1	Acp_3419	194	294	31.4	159	91	6	11	158	38	189	6.5e-08	51.6	iron reductase [Sphingomonadaceae bacterium]	methionine sulfoxide reductase heme-binding subunit
HBQ55466.1	Acp_3419	149	294	34.1	132	79	5	13	138	84	213	6.5e-08	51.2	iron reductase [Roseomonas cervicalis]	methionine sulfoxide reductase heme-binding subunit
HBC14470.1	Acp_3419	139	294	33.3	132	80	5	3	128	84	213	1.4e-07	50.1	iron reductase [Halomonas sp. KM-1	methionine sulfoxide reductase heme-binding subunit
MAG06197.1	Acp_3419	194	294	31.7	126	74	3	38	158	71	189	1.9e-07	50.1	sulfoxide reductase heme-binding subunit YedZ [Alteromonas mediterranea]	methionine sulfoxide reductase heme-binding subunit
MAL54585.1	Acp_3419	194	294	29.8	161	98	4	6	158	36	189	2.5e-07	49.7	iron reductase [Chloroflexus aurantiacus]	methionine sulfoxide reductase heme-binding subunit
VEP18138.1	Acp_3419	189	294	36	86	51	2	44	125	101	186	1.3e-05	43.9	iron reductase [Erythrobacter sp.]	methionine sulfoxide reductase heme-binding subunit
HAM16123.1	Acp_3373	391	516	31.3	99	66	1	5	101	390	488	5.9e-08	52.8	iron reductase subunit beta [Eggerthellaceae bacterium]	formate dehydrogenase subunit beta
HAM16123.1	Acp_3143	391	485	29.9	278	171	6	128	387	52	323	2.8e-26	113.6	iron reductase subunit beta [Eggerthellaceae bacterium]	oxidoreductase
WP_023786339.1	Acp_2953	478	336	25.7	237	162	7	219	446	104	335	2e-10	61.2	iron reductase [Lactobacillus pentosus]	NADH oxidase
WP_105961699.1	Acp_2953	432	336	35	117	61	7	238	347	133	241	3.2e-07	50.4	hypothetical protein [Lactobacillus pentosus]	NADH oxidase
WP_105924053.1	Acp_2953	432	336	35	117	61	7	238	347	133	241	4.2e-07	50.1	iron reductase [Pediococcus inopinatus]	NADH oxidase
WP_122211743.1	Acp_2953	432	336	35	117	61	7	238	347	133	241	4.2e-07	50.1	iron reductase [Hyphomicrobium nitrativorans]	NADH oxidase
WP_050339526.1	Acp_2953	432	336	35	117	61	7	238	347	133	241	5.5e-07	49.7	iron reductase [Thalassospira sp.]	NADH oxidase
WP_101873131.1	Acp_2953	432	336	35	117	61	7	238	347	133	241	5.5e-07	49.7	iron reductase [Lactobacillus pentosus]	NADH oxidase
WP_105920790.1	Acp_2953	432	336	35	117	61	7	238	347	133	241	5.5e-07	49.7	iron reductase [Lactobacillus pentosus]	NADH oxidase
MBC45097.1	Acp_2953	445	336	27.6	163	108	6	293	445	174	336	5.7e-07	49.7	hypothetical protein [Pediococcus inopinatus]	NADH oxidase
WP_105922441.1	Acp_2953	432	336	35	117	61	7	238	347	133	241	7.2e-07	49.3	iron reductase [Lactobacillus pentosus]	NADH oxidase
WP_057774540.1	Acp_2953	430	336	29.9	67	41	3	294	357	187	250	0.00074	39.3	iron reductase [Lactobacillus pentosus]	NADH oxidase
WP_063697619.1	Acp_2953	430	336	29.9	67	41	3	294	357	187	250	0.00074	39.3	iron reductase [Lactobacillus pentosus]	NADH oxidase
PWW66492.1	Acp_2950	401	257	31.5	130	79	3	1	124	7	132	0.0004	40	ferric iron reductase FhuF-like transporter [Actinokineospora mzabensis]	ABC transporter ATP-binding protein
CDO73368.1	Acp_2493	1361	541	22.2	581	352	24	231	766	6	531	0.00012	43.5	Iron reductase domain / Cellobiose dehydrogenase [Trametes cinnabarina]	GMC family oxidoreductase
PWW66492.1	Acp_2320	401	257	32.4	74	49	1	7	80	17	89	0.00024	40.8	ferric iron reductase FhuF-like transporter [Actinokineospora mzabensis]	ABC transporter ATP-binding protein
WP_114376136.1	Acp_1990	441	338	36.4	206	121	6	236	438	130	328	1.3e-19	91.7	iron reductase [Lactobacillus pentosus]	NADH oxidase
WP_113669965.1	Acp_1990	480	338	36	189	115	3	269	454	152	337	3.1e-19	90.5	iron reductase [Lactobacillus pentosus]	NADH oxidase
WP_112316757.1	Acp_1990	480	338	33.8	213	132	4	245	454	131	337	3.1e-19	90.5	iron reductase [Rhodovulum kholense]	NADH oxidase
WP_134078833.1	Acp_1990	480	338	35.4	189	116	3	269	454	152	337	9.1e-19	89	iron reductase [Halomonas urumqiensis]	NADH oxidase
WP_108028101.1	Acp_1990	480	338	33.3	213	133	4	245	454	131	337	3.4e-18	87	iron reductase [Yangia pacifica]	NADH oxidase
WP_108964768.1	Acp_1990	476	338	30	250	148	7	205	450	112	338	2.7e-15	77.4	iron reductase [Rhodovulum viride]	NADH oxidase
WP_102589452.1	Acp_1990	491	338	30.9	191	118	6	277	461	152	334	1.1e-14	75.5	iron reductase [Rhodovulum sp. BSW8]	NADH oxidase
WP_122211743.1	Acp_1990	432	338	25.3	182	123	5	192	369	88	260	1.4e-07	51.6	iron reductase [Lactobacillus pentosus]	NADH oxidase
WP_050339526.1	Acp_1990	432	338	24.2	182	125	5	192	369	88	260	1e-05	45.4	hypothetical protein [Lactobacillus pentosus]	NADH oxidase
WP_105920790.1	Acp_1990	432	338	24.2	182	125	5	192	369	88	260	1.4e-05	45.1	iron reductase [Lactobacillus pentosus]	NADH oxidase
WP_105922441.1	Acp_1990	432	338	24.2	182	125	5	192	369	88	260	1.4e-05	45.1	iron reductase [Oenococcus sicerae]	NADH oxidase
WP_128686847.1	Acp_1990	435	338	24.3	202	134	6	244	434	136	329	1.8e-05	44.7	iron reductase [Lactobacillus pentosus]	NADH oxidase
WP_105924053.1	Acp_1990	432	338	24.2	182	125	5	192	369	88	260	1.8e-05	44.7	iron reductase [Elioraea sp. YIM 72297]	NADH oxidase
WP_101873131.1	Acp_1990	432	338	25.1	183	122	6	192	369	88	260	2.3e-05	44.3	iron reductase [Rhodovulum visakhapatnamense]	NADH oxidase
WP_105961699.1	Acp_1990	432	338	24.2	182	125	6	192	369	88	260	3.9e-05	43.5	iron reductase [Lactobacillus pentosus]	NADH oxidase
PWW66492.1	Acp_1613	401	371	34.7	72	47	0	3	74	4	75	9.6e-06	45.4	ferric iron reductase FhuF-like transporter [Actinokineospora mzabensis]	sn-glycerol-3-phosphate import ATP-binding protein UgpC
PZD15869.1	Acp_1083	139	482	49.2	63	29	1	65	127	20	79	3.1e-12	65.5	cellulose binding iron reductase [Pyrenophora tritici-repentis]	fumarate hydratase, class II
WP_108964768.1	Acp_1022	476	355	28.3	219	133	11	241	442	133	344	2.6e-10	60.8	iron reductase [Yangia pacifica]	CDP-6-deoxy-delta-3,4-glucoseen reductase
WP_109137490.1	Acp_1022	452	355	23	265	152	13	210	451	109	344	3.4e-07	50.4	iron reductase [Pediococcus inopinatus]	CDP-6-deoxy-delta-3,4-glucoseen reductase
WP_125715746.1	Acp_1022	427	355	26	154	102	6	209	353	107	257	4.2e-07	50.1	hypothetical protein [Pediococcus inopinatus]	CDP-6-deoxy-delta-3,4-glucoseen reductase
WP_057774540.1	Acp_1022	430	355	24.8	161	108	7	204	357	102	256	7.9e-06	45.8	iron reductase [Bifidobacterium catulorum]	CDP-6-deoxy-delta-3,4-glucoseen reductase
WP_063697619.1	Acp_1022	430	355	24.8	161	108	7	204	357	102	256	7.9e-06	45.8	iron reductase [Lactobacillus sp. 54-2]	CDP-6-deoxy-delta-3,4-glucoseen reductase
CDO73368.1	Acp_0684	1361	552	23.1	568	353	21	231	761	5	525	1.9e-13	72.8	Iron reductase domain / Cellobiose dehydrogenase [Trametes cinnabarina]	oxygen-dependent choline dehydrogenase
MIO72825.1	Acp_0657	436	363	28	193	115	9	250	421	55	244	3.5e-09	57	iron reductase [Escherichia coli]	hybrid-cluster NAD(P)-dependent oxidoreductase
EBX8239667.1	Acp_0657	436	363	27.5	193	116	8	250	421	55	244	1e-08	55.5	iron reductase [Salmonella enterica subsp. enterica serovar Typhimurium 189216]	hybrid-cluster NAD(P)-dependent oxidoreductase
EAB8796178.1	Acp_0657	436	363	27.2	195	114	8	250	421	55	244	3.8e-08	53.5	hypothetical protein [Salmonella enterica]	hybrid-cluster NAD(P)-dependent oxidoreductase
ECB4487291.1	Acp_0657	436	363	27.2	195	114	8	250	421	55	244	3.8e-08	53.5	iron reductase [Salmonella enterica subsp. enterica 391269]	hybrid-cluster NAD(P)-dependent oxidoreductase
WP_096317731.1	Acp_0657	442	363	35.1	97	58	3	256	347	55	151	1.1e-07	52	iron reductase [Escherichia coli]	hybrid-cluster NAD(P)-dependent oxidoreductase
WP_106505289.1	Acp_0657	442	363	35.1	97	58	3	256	347	55	151	1.1e-07	52	iron reductase [Escherichia coli]	hybrid-cluster NAD(P)-dependent oxidoreductase
WP_080172542.1	Acp_0657	452	363	33.6	119	71	5	246	357	34	151	1.2e-07	52	iron reductase [Salmonella enterica]	hybrid-cluster NAD(P)-dependent oxidoreductase
WP_096317702.1	Acp_0657	435	363	35.1	94	56	3	252	340	58	151	3.2e-07	50.4	iron reductase [Salmonella enterica subsp. enterica serovar Java 391127]	hybrid-cluster NAD(P)-dependent oxidoreductase
EAO0386953.1	Acp_0657	436	363	24.6	207	130	8	237	421	42	244	4.2e-07	50.1	iron reductase [Salmonella enterica subsp. enterica 69185]	hybrid-cluster NAD(P)-dependent oxidoreductase

## Sheet: Table S6
Table S6: Top 10% of highly expressed genes of Acidiphilium sp. C61 in the presence of 10 µM PEA
Amino acid metabolism
ID	Acp1	Acp2	Acp3	PEA1	PEA2	PEA3	Average	Name	Function	KO
AcpC61_1566	10.7042	12.1818	12.3451	14.2297	15.9802	14.374	13.3025	glnA	glutamine synthetase	K01915
AcpC61_3035	11.3332	12.6096	12.6039	13.7185	13.9071	13.7108	12.9805		membrane protein
AcpC61_2511	9.07815	10.6466	10.4738	13.4122	13.1818	13.4424	11.7058	metE	5-methyltetrahydropteroyltriglutamate--homocysteine methyltransferase	K00549
AcpC61_1070	9.86213	10.562	10.2955	11.948	12.6505	11.8737	11.1986	gdh	glutamate dehydrogenase	K15371
AcpC61_1941	7.7411	7.71822	7.37991	10.5766	10.0481	10.5071	8.99518	sufS	cysteine desulfurase	K11717
AcpC61_3144	9.42517	9.19943	9.28867	10.8023	11.0184	10.6164	10.0584	gltB	glutamate synthase	K00265
AcpC61_3383	8.39707	9.35955	9.30269	10.7403	11.2137	11.143	10.0261		branched-chain amino acid aminotransferase	K00826
AcpC61_2589	8.15208	8.6391	8.77716	11.0887	10.7006	11.3102	9.77797	glyA	serine hydroxymethyltransferase	K00600
AcpC61_1778	8.32276	9.02855	8.98407	10.4489	10.505	10.3957	9.61418		aspartate aminotransferase family protein	K00822
AcpC61_2832	8.23695	8.86253	8.67492	10.1954	10.5395	9.91491	9.40403		serine--glyoxylate aminotransferase	K00830
AcpC61_3109	9.4013	9.10344	9.33486	9.5449	8.93209	9.63984	9.32607	metH	methionine synthase	K00548
AcpC61_1981	9.10303	9.12085	9.10895	9.39205	9.7862	8.89287	9.23399	gldc	glycine dehydrogenase (decarboxylating)	K00281
AcpC61_3389	8.34935	8.47731	8.81513	9.65352	9.21412	9.88609	9.06592	gcdh	glutaryl-CoA dehydrogenase	K00252
AcpC61_2631	8.23094	8.36976	8.47079	10.3041	9.70076	10.3566	9.23882	gabD	glutarate-semialdehyde dehydrogenase DavD	K00135
AcpC61_1448	8.71586	8.96249	9.00136	9.78213	9.50526	9.84343	9.30175	gldc	glycine dehydrogenase (decarboxylating)	K00281
AcpC61_2364	8.2754	8.54765	8.3182	10.6829	11.0157	11.0808	9.65344	serA	D-3-phosphoglycerate dehydrogenase	K00058
AcpC61_3320	8.11342	8.26404	8.29969	9.89389	9.25158	10.4623	9.04749	aspB	aminotransferase	K00812
AcpC61_3205	8.31852	9.02855	9.08076	9.59246	9.80522	9.67021	9.24929	spuC	aspartate aminotransferase family protein	K12256
AcpC61_2667	11.6179	12.9248	13.4117	5.52681	7.74847	5.79088	9.50343		aliphatic amidase	K01426
AcpC61_3555	8.26073	8.64312	8.8882	10.483	9.30601	10.2374	9.30307		adenosylhomocysteinase	K01251
AcpC61_2785	9.13071	9.62658	9.54102	11.2357	10.9517	11.0069	10.2488	dxs	1-deoxy-D-xylulose-5-phosphate synthase	K01662
AcpC61_3194	8.71908	8.71367	9.01561	10.5366	10.4934	10.632	9.68505	leuA	2-isopropylmalate synthase	K01649
AcpC61_1456	8.32276	8.9528	8.96804	10.5527	10.5508	10.8648	9.70199		5-aminolevulinate synthase	K00643
AcpC61_3327	8.34657	8.36002	8.51761	9.96787	9.44185	9.98905	9.10383	argG	argininosuccinate synthase [EC:6.3.4.5]	K01940
Transporter
AcpC61_2684	12.6539	13.9081	14.2649	10.044	14.7621	10.01	12.6072	urtA	urea ABC transporter substrate-binding protein	K11959
AcpC61_1537	10.8588	12.3966	12.4045	12.7655	14.0995	12.6638	12.5314	livK	branched-chain amino acid transport system substrate-binding protein	K01999
AcpC61_3499	9.70416	10.9071	11.0657	13.0705	13.5227	13.1007	11.8951	livK	branched chain amino acid ABC transporter substrate-binding protein	K01999
AcpC61_2414	9.95479	11.375	11.3762	11.7595	14.7522	11.7767	11.8324	amt	ammonium transporter	K03320
AcpC61_2603	9.80262	11.1362	11.2372	12.3565	13.4246	12.3047	11.7103		amino acid permease
AcpC61_1731	9.17049	9.9702	10.1545	12.7869	12.6487	13.1398	11.3118	pstS	phosphate-binding protein PstS 1	K02040
AcpC61_3199	9.92347	11.1708	11.3202	11.4996	12.2558	11.6453	11.3025	potD	putrescine-binding periplasmic protein	K11069
AcpC61_1538	8.91351	10.3134	10.223	10.4446	11.1054	10.1884	10.198	livH	branched-chain amino acid ABC transporter permease	K01997
AcpC61_1539	9.40731	10.4309	10.3186	10.1799	10.6205	10.0852	10.1737	livG	branched-chain amino acid ABC transporter permease	K01995
AcpC61_1968	8.9551	10.4979	10.4917	8.30958	13.9579	7.70106	9.98555		ABC transporter substrate-binding protein	K02030
AcpC61_3500	8.32135	9.16628	9.21772	10.6116	11.0848	10.7941	9.86598	livH	branched-chain amino acid ABC transporter permease	K01997
AcpC61_2683	10.2695	11.2579	11.4809	6.15248	11.624	6.61158	9.56606	urtB	urea transport system permease protein	K11960
AcpC61_1943	7.25878	7.50494	7.39743	11.2357	11.5564	11.4148	9.39467	sufC	ABC transporter ATP-binding protein	K09013
AcpC61_1610	8.17885	8.75514	9.0085	10.9975	11.7389	10.9631	9.94032	ugpB	ABC transporter substrate-binding protein	K05813
AcpC61_1787	9.13152	9.82019	9.94334	11.7938	11.4375	11.9163	10.6738	xylF	D-xylose transport system substrate-binding protein	K10543
AcpC61_1520	8.18041	8.18899	8.79709	10.5203	9.87889	10.7126	9.37971	wtpA	molybdate/tungstate transport system substrate-binding protein	K15495
AcpC61_0614	8.36039	8.56047	8.81676	11.0997	10.92	11.1778	9.82252	livK	branched-chain amino acid transport system substrate-binding protein	K01999
Biofilm formation
AcpC61_2565	9.55646	10.4957	10.2701	11.2106	11.1432	11.4698	10.691		glycosyl transferase
AcpC61_1400	8.17416	8.27963	8.77548	9.29957	9.24231	9.84675	8.93632	kpsE	capsule polysaccharide export protein	K10107
AcpC61_1321	7.96389	8.65113	8.49744	9.42745	9.7862	9.42961	8.95929	mlaA	lipoprotein	K04754
AcpC61_1216	8.18196	9.18571	9.45162	9.01547	9.35846	9.31417	9.08457		outer-membrane lipoprotein carrier protein
AcpC61_0206	10.6482	10.1923	10.1033	8.06183	8.4901	8.0633	9.25984	chvB	glycosyl transferase	K13688
Genetic processing
AcpC61_2476	11.0002	12.0723	12.2562	12.9031	13.7458	13.2193	12.5328	rpoH	RNA polymerase sigma factor RpoH	K03089
AcpC61_2234	9.95707	10.581	11.0688	13.1977	12.8453	13.1276	11.7962	groEL	60 kDa chaperonin	K04077
AcpC61_1766	10.2859	10.7006	10.8678	12.3015	12.1958	12.4035	11.4592	rpoC	DNA-directed RNA polymerase subunit beta	K03046
AcpC61_1767	10.1897	10.5789	10.7611	11.9781	11.503	12.0594	11.1784	rpoB	DNA-directed RNA polymerase subunit beta	K03043
AcpC61_3321	8.72871	9.2583	9.13659	13.0969	12.9936	13.1255	11.0566		ribonucleoside-diphosphate reductase	K00525
AcpC61_3336	9.76829	10.2815	10.4758	12.1548	11.0453	12.3233	11.0082	rpsA	30S ribosomal protein S1	K02945
AcpC61_3220	9.82223	10.4733	10.6105	11.7612	11.5638	11.6802	10.9852	dnaK	chaperone protein DnaK	K04043
AcpC61_3317	8.06359	8.49522	8.67851	13.3565	13.4966	13.5174	10.9346		ribonucleoside-diphosphate reductase subunit beta	K00526
AcpC61_1763	8.7446	9.292	9.628	12.86	11.4933	12.9499	10.828	tuf	elongation factor Tu	K02358
AcpC61_2725	9.35786	9.88955	10.0744	11.6401	11.1206	11.9059	10.6647	fusA	elongation factor G	K02355
AcpC61_1908	8.71263	9.57277	9.83582	11.6019	12.4465	11.7189	10.6481		ribosomal subunit interface protein
AcpC61_2703	8.69964	8.76625	9.0085	9.16974	8.50568	9.45599	8.9343	hsdM	DNA methyltransferase	K03427
AcpC61_1764	7.21076	7.77063	7.91189	10.5567	9.40076	10.8516	8.95039	rpsG	small subunit ribosomal protein S7	K02992
AcpC61_1839	8.44456	8.86253	8.68922	9.07248	9.62428	9.24019	8.98888	dnaX	DNA polymerase III subunit gamma/tau	K02343
AcpC61_1749	7.54685	7.71057	8.10818	10.2158	9.85475	10.5342	8.99506	rplE	large subunit ribosomal protein L5	K02931
AcpC61_1815	8.17729	8.75514	8.79544	9.4705	9.2881	9.57311	9.00993		DNA-binding response regulator
AcpC61_1147	8.87647	8.92333	8.92792	9.15925	8.97752	9.20951	9.01233	polA	DNA polymerase I	K02335
AcpC61_3305	8.59479	8.68274	8.70513	9.40098	9.25158	9.53649	9.02862	topA	DNA topoisomerase 1	K03168
AcpC61_1739	7.81925	8.72889	8.74673	9.6831	9.02155	10.265	9.04409	rpsM	small subunit ribosomal protein S13	K02952
AcpC61_3119	7.73687	7.8632	8.12142	10.3738	9.60993	10.6831	9.06472	tsf	elongation factor Ts	K02357
AcpC61_3484	8.5901	8.78092	8.47286	9.69041	9.04308	9.83004	9.0679	gyrA	DNA gyrase subunit A	K02469
AcpC61_1493	8.83153	8.92993	8.70161	9.32794	9.26996	9.46034	9.08689	rnr	ribonuclease R	K12573
AcpC61_1221	8.32276	9.22112	9.46829	9.80249	9.96598	9.94627	9.45449	infC	translation initiation factor IF-3	K02520
AcpC61_1768	8.13126	8.99432	9.12086	10.2005	10.1106	10.3728	9.48839	rplL	large subunit ribosomal protein L7/L12	K02935
AcpC61_1186	8.42101	9.12948	9.31657	10.5687	10.6663	10.5425	9.77408		DNA-binding response regulator	K02483
AcpC61_1874	9.04429	9.03468	9.09425	10.4913	10.5319	10.4448	9.77356	gyrB	DNA gyrase subunit B	K02470
AcpC61_3393	9.50761	10.09	10.3516	11.1483	10.7006	11.1403	10.4897	rpoD	RNA polymerase sigma factor RpoD	K03086
AcpC61_0632	8.23695	8.86942	8.78217	11.5546	12.1307	11.8899	10.244	recA	protein RecA	K03553
AcpC61_2406	9.03484	9.1967	9.12481	11.1161	11.3921	11.4381	10.2171	pnp	polyribonucleotide nucleotidyltransferase	K00962
AcpC61_0157	8.44456	8.80266	8.92188	11.4891	12.0769	11.2537	10.1648		plasmid encoded RepA protein
AcpC61_0781	9.12587	8.57317	9.30617	10.0152	10.687	10.0908	9.63302		RNA helicase
AcpC61_1529	7.92349	8.29505	8.37898	10.8842	11.1307	11.0709	9.61388	dnaA	chromosomal replication initiator protein DnaA	K02313
AcpC61_3046	8.40242	8.75514	8.48725	10.4446	10.9854	10.4404	9.58588		ribonucleoside-diphosphate reductase	K00525
AcpC61_0876	8.94779	9.28171	9.4305	9.32794	10.2788	9.98604	9.54213		recombinase RecB
AcpC61_1100	8.7446	8.91337	8.48929	10.2309	10.3496	10.2525	9.49671	addA	double-strand break repair helicase AddA	K16898
AcpC61_1080	8.10194	8.63102	8.62746	10.337	10.3711	10.4426	9.41853	dnaN	DNA polymerase III subunit beta	K02338
AcpC61_1236	8.95692	8.9753	8.82972	9.60023	10.0049	9.93693	9.384	smc	chromosome partition protein Smc	K03529
AcpC61_3392	8.95419	9.50367	9.53015	9.37402	9.21412	9.56909	9.35754	dnaG	DNA primase	K02316
AcpC61_1769	7.64499	8.17239	8.13714	11.0004	10.1851	10.9949	9.35582	rplJ	large subunit ribosomal protein L10	K02864
AcpC61_0831	8.91257	8.28992	8.67492	9.28034	10.2743	9.3568	9.13147		DNA helicase
AcpC61_1737	7.90852	8.31535	8.57262	10.6269	9.46596	10.7592	9.27477	rpoA	DNA-directed RNA polymerase subunit alpha	K03040
AcpC61_2990	7.81725	9.09172	8.94738	9.74052	10.3711	9.77522	9.29052	hfq	RNA-binding protein Hfq	K03666
AcpC61_1316	8.99729	9.44267	9.36967	10.4997	10.2788	10.7855	9.8956	infB	translation initiation factor IF-2	K02519
AcpC61_2788	8.80953	9.7622	9.89945	8.21146	9.19502	9.16222	9.17331	ctrA	DNA-binding response regulator	K13584
Energy production
AcpC61_1144	10.099	11.7178	11.4365	13.0635	13.4626	13.4823	12.2103		isocitrate lyase	K01637
AcpC61_2671	12.9967	14.2097	14.547	7.01725	12.6096	6.96997	11.3917		amidase	K01455
AcpC61_3071	9.02533	9.91638	10.1093	11.9403	12.4221	12.4063	10.97		citrate synthase	K01647
AcpC61_3528	10.2801	11.1197	10.9807	11.6956	12.3602	11.6951	11.3552	tal-pgi	glucose-6-phosphate isomerase	K13810
AcpC61_1329	9.52183	10.1119	10.1762	12.8089	12.0532	13.2257	11.3163		aconitate hydratase	K01681
AcpC61_1523	8.44845	8.56895	8.75184	9.12732	9.2608	9.37995	8.92289		acyl-CoA dehydrogenase
AcpC61_1808	7.54201	8.4222	8.0759	9.93751	10.1055	10.0823	9.02758		pyruvate dehydrogenase E2 component (dihydrolipoamide acetyltransferase) [EC:2.3.1.12]	K00627
AcpC61_1561	8.58187	9.04991	9.42517	12.0803	11.2558	12.3847	10.463	mdh	malate dehydrogenase	K00024
AcpC61_0984	8.92286	9.66467	9.83019	11.2207	11.7422	11.2993	10.4466	edd	phosphogluconate dehydratase	K01690
AcpC61_1695	8.86003	9.37415	9.44952	11.9342	11.0238	11.9123	10.4257	sdhA	succinate dehydrogenase flavoprotein subunit	K00239
AcpC61_1895	9.05113	9.13805	9.17138	11.6681	11.0238	12.0442	10.3494	idh	isocitrate dehydrogenase [NADP]	K00031
AcpC61_0985	8.95601	9.67649	9.69505	10.6269	10.7987	10.9084	10.1103		glucose-6-phosphate 1-dehydrogenase	K00036
AcpC61_2890	8.77692	9.06798	8.93843	11.1134	11.2719	11.3186	10.0812		malic enzyme	K00029
AcpC61_3006	8.43936	8.91337	9.13137	10.8874	11.4108	10.8399	9.93704		alcohol dehydrogenase
AcpC61_2526	8.88988	9.26092	9.14958	10.8389	10.4294	11.0348	9.93393	ppdK	pyruvate, phosphate diknase	K01006
AcpC61_1928	7.9801	9.01309	8.84735	10.6458	11.1507	10.813	9.74167		acetyl-CoA acetyltransferase	K00626
AcpC61_2909	8.44974	8.81341	8.85054	10.6719	10.6383	10.9798	9.73395		alcohol dehydrogenase
AcpC61_2891	8.73615	8.98167	8.83776	10.4532	10.2513	10.4448	9.61749		acetyl-coenzyme A synthetase	K01895
AcpC61_3562	7.91415	8.40809	8.46872	11.1025	10.3753	11.0709	9.5566	gapdh	glyceraldehyde-3-phosphate dehydrogenase	K00134
AcpC61_1810	8.11831	8.61882	8.82811	10.7368	10.1309	10.8027	9.53927	pdha	pyruvate dehydrogenase E1 component subunit alpha	K00161
AcpC61_2417	7.83518	7.93056	8.40952	10.7474	10.3013	10.9783	9.36704	fbaB	fructose-bisphosphate aldolase	K11645
AcpC61_0480	8.94137	9.38379	9.67813	9.60023	9.52068	9.07412	9.36639		acetyl-CoA acetyltransferase	K00626
AcpC61_3372	8.63287	8.20541	8.53947	10.1954	10.1409	10.217	9.32183	fdoG	formate dehydrogenase subunit alpha	K00123
AcpC61_3542	8.51546	8.56895	8.48725	10.3417	9.06428	10.3843	9.22699	aceB	malate synthase G	K01638
AcpC61_0922	8.67993	9.12948	9.01844	10.8969	10.1948	10.9829	9.81706		fumarate hydratase class I	K01676
AcpC61_3029	8.14091	8.76993	8.78217	10.4096	9.70751	10.7271	9.42287		enolase	K01689
AcpC61_3245	8.37545	8.54336	8.84097	11.0942	10.5952	11.3819	9.80519		dihydrolipoyl dehydrogenase	K00382
AcpC61_1806	8.29856	8.16681	8.2207	9.66097	9.86083	9.97392	9.0303		dihydrolipoyl dehydrogenase	K00382
AcpC61_3244	7.83518	8.1386	8.16809	10.8224	9.97721	10.8549	9.29939		2-oxoglutarate dehydrogenase E2 component (dihydrolipoamide succinyltransferase)	K00658
AcpC61_3004	7.89148	7.82121	7.76779	10.2606	10.6732	10.2015	9.10263	aldB	aldehyde dehydrogenase	K00138
AcpC61_1568	8.64422	8.25881	8.65685	11.0352	10.8424	11.5627	9.83337	plc	acid phosphatase	K01114
AcpC61_3243	9.35717	9.46329	9.7438	11.987	11.0102	12.0934	10.6091		2-oxoglutarate dehydrogenase subunit E1	K00164
Oxidative phosphorylation
AcpC61_2544	9.10467	9.46329	9.83421	11.824	11.5694	11.9553	10.6251	coxA	cytochrome c oxidase subunit 1	K02274
AcpC61_1204	7.91602	8.25881	8.47699	9.84237	9.62428	9.72548	8.97399		oxidoreductase
AcpC61_2979	6.7718	7.37554	7.22173	10.9496	10.7505	10.7698	8.97315	rutE	3-hydroxypropanoate dehydrogenase [EC:1.1.1.-]	K09019
AcpC61_3022	7.61532	8.17239	8.25233	10.2752	9.21412	10.3612	8.98177		oxidoreductase
AcpC61_1772	8.02071	8.40809	8.47699	9.48737	10.0374	9.43404	8.97744		oxidoreductase
AcpC61_0741	8.38765	8.227	8.6459	9.74754	9.41734	9.77522	9.03344	nuoM	NADH-quinone oxidoreductase subunit M	K00342
AcpC61_0750	8.2234	8.27963	8.71215	9.92518	8.94358	10.3612	9.07419	nuoD	NADH-quinone oxidoreductase subunit D	K00333
AcpC61_3132	8.21124	8.13289	8.20586	10.3692	9.03235	10.5628	9.08574	atpA	F-type H+/Na+-transporting ATPase subunit alpha	K02111
AcpC61_2547	7.82724	8.7251	8.68922	10.6719	10.0797	10.7307	9.45397	coxC	cytochrome c oxidase subunit III	K02276
AcpC61_2543	8.15208	8.38905	8.90514	10.4703	10.1106	10.6067	9.43897	coxB	cytochrome c oxidase subunit 2	K02275
AcpC61_2758	9.10877	9.6607	9.70652	11.0776	11.113	11.2761	10.3238	ccmF	cytochrome c biogenesis protein CcmF	K02198
AcpC61_0997	8.50927	8.706	9.12613	11.9989	11.0639	12.4292	10.3056	idh	isocitrate dehydrogenase [NADP]	K00031
AcpC61_2947	7.93832	8.43617	8.36792	11.8952	11.4415	12.0038	10.0138	cydA	cytochrome ubiquinol oxidase subunit I	K00425
AcpC61_2911	8.42233	10.0511	8.13453	11.1978	10.3668	11.5637	9.95605	cysI	sulfite reductase [NADPH] hemoprotein beta-component	K00381
AcpC61_2611	8.43022	9.14941	9.1916	10.7439	11.4293	10.5567	9.91686	cyc	cytochrome c	K08738
AcpC61_0747	8.9759	9.06798	9.34167	10.8224	10.2559	10.9227	9.89776	nuoG	NADH-quinone oxidoreductase	K00336
AcpC61_1696	8.29136	8.61882	8.8135	11.1025	10.7241	11.4193	9.82825	sdhB	succinate dehydrogenase iron-sulfur subunit	K00240
AcpC61_1841	8.15366	9.09759	9.29686	10.7989	10.7505	10.8713	9.82814	wrbA	NAD(P)H dehydrogenase (quinone)	K03809
AcpC61_2755	8.43675	8.89999	9.1379	10.5923	10.8515	10.7575	9.77932	ccmC	cytochrome C biogenesis protein CcmC	K02195
AcpC61_2610	8.98664	9.83257	9.81723	10.0382	9.76045	9.72186	9.69283		cytochrome c
AcpC61_1779	8.31569	8.85562	8.93843	10.5203	10.5433	10.6223	9.63261	gabD	NAD-dependent succinate-semialdehyde dehydrogenase	K00135
AcpC61_0748	8.32418	8.59825	8.96804	10.127	9.69397	10.6979	9.40157	nuoF	NADH-quinone oxidoreductase subunit F	K00335
AcpC61_2913	7.98546	10.0855	8.05121	10.3509	9.27906	10.5071	9.37656	cysJ	sulfite reductase [NADPH] flavoprotein alpha-component	K00380
AcpC61_0742	8.53144	8.66307	8.79379	10.1054	9.49748	10.1726	9.29395	nuoL	NADH:ubiquinone oxidoreductase subunit L	K00341
AcpC61_3231	9.17519	9.84485	10.15	8.63131	8.92051	8.57753	9.21656	cydA	cytochrome bd-II ubiquinol oxidase subunit I	K00425
AcpC61_0740	8.63515	8.53039	8.89438	9.93136	9.64554	10.2118	9.30811	nuoN	NADH-quinone oxidoreductase subunit N	K00343
AcpC61_2284	8.40509	8.75142	8.90054	10.1324	9.76045	9.88609	9.306	glcD	FAD-binding protein	K00104
AcpC61_3130	7.93278	8.11563	8.25233	10.6116	9.824	10.8399	9.26271	atpD	F-type H+/Na+-transporting ATPase subunit beta	K02112
AcpC61_0980	7.56607	8.05654	7.93906	9.97387	9.67341	10.2774	8.91439		ATPase
Other function
AcpC61_2400	10.3839	11.6629	11.7797	13.8681	13.8353	13.9637	12.5823	pal	peptidoglycan-associated lipoprotein	K03640
AcpC61_2235	7.92349	8.58994	9.13268	11.072	10.8207	11.0098	9.75812	groES	10 kDa chaperonin	K04078
AcpC61_2537	8.38224	8.56047	8.66048	9.5449	9.92019	9.6513	9.11993		2-nitropropane dioxygenase
AcpC61_3152	8.097	8.20541	8.56488	10.4446	9.62428	10.6086	9.25747	fabF	3-oxoacyl-[acyl-carrier-protein] synthase 2	K09458
AcpC61_2786	8.63401	9.18018	9.03952	9.94363	10.0587	9.97392	9.47166	ispH	4-hydroxy-3-methylbut-2-enyl diphosphate reductase	K03527
AcpC61_0902	8.34796	8.9067	7.97158	10.1954	9.10579	10.4404	9.16131	cysNC	adenylyl-sulfate kinase	K00955
AcpC61_0628	8.90693	9.08286	9.1916	9.82257	9.42556	9.96476	9.39905		alanine--tRNA ligase	K01872
AcpC61_0949	8.11178	7.75585	8.35004	10.0497	9.2608	9.99206	8.92003		alcohol dehydrogenase
AcpC61_2985	9.2749	10.005	10.3448	11.2944	11.6311	11.3459	10.6494		alpha/beta hydrolase	K07018
AcpC61_1229	8.30429	8.64312	8.82487	9.94973	9.42556	10.0964	9.20732	purF	amidophosphoribosyltransferase	K00764
AcpC61_2279	8.61222	9.47687	9.36745	9.45343	10.4617	9.56505	9.48946	clpS	ATP-dependent Clp protease adapter protein ClpS	K06891
AcpC61_2280	10.914	11.9632	11.9198	12.6809	13.4221	12.6792	12.2632	clpA	ATP-dependent Clp protease ATP-binding subunit ClpA	K03694
AcpC61_0756	9.23569	10.0737	10.2236	11.0804	11.1556	11.0231	10.4654	clpX	ATP-dependent Clp protease ATP-binding subunit ClpX	K03544
AcpC61_0757	7.9908	8.60651	8.59556	10.7262	10.8082	10.6223	9.55826	clpP	ATP-dependent Clp protease proteolytic subunit	K01358
AcpC61_2553	7.58973	8.6591	8.49337	10.5805	11.0129	10.5669	9.48376	clpP	ATP-dependent Clp protease proteolytic subunit	K01358
AcpC61_2403	10.0298	10.9644	11.0141	12.5243	13.0405	12.3755	11.6581	ftsH	ATP-dependent zinc metalloprotease FtsH	K03798
AcpC61_0627	9.02533	9.73984	9.21031	9.76839	9.74082	9.636	9.52011	putA	bifunctional protein PutA	K13821
AcpC61_0763	8.84043	9.03468	8.94291	10.1108	10.1106	10.398	9.5729	carB	carbamoyl-phosphate synthase (glutamine-hydrolyzing)	K01955
AcpC61_1423	8.91351	9.07096	9.17265	11.0942	10.9113	10.9919	10.0258	coxL	carbon monoxide dehydrogenase	K03520
AcpC61_1782	8.59128	8.93977	9.12875	10.2849	10.5433	10.1075	9.59926	coxL	carbon monoxide dehydrogenase	K03520
AcpC61_1422	7.53715	7.79975	7.921	10.337	10.1558	10.2015	8.99203	coxM	carbon monoxide dehydrogenase	K03519
AcpC61_2529	7.78891	8.56895	8.70689	10.9945	10.4253	11.0363	9.58682		carboxymethylenebutenolidase	K01061
AcpC61_1630	8.90976	9.19943	9.30733	11.208	10.8238	11.3506	10.1332	katG	catalase-peroxidase	K03782
AcpC61_1430	8.5167	9.06198	9.12218	11.4552	11.4596	11.2194	10.1392	ftsZ	cell division protein FtsZ	K03531
AcpC61_2796	9.46282	9.96218	9.93587	9.96787	10.5583	9.63984	9.92115	clpB	chaperone protein ClpB	K03695
AcpC61_2178	8.69528	9.93946	10.0483	11.5365	11.5657	11.2748	10.51		CHRD domain-containing protein
AcpC61_0882	8.16	8.00746	8.17572	9.8358	9.61712	10.0306	8.97112	phbC	poly-beta-hydroxybutyrate polymerase	K03821
AcpC61_1583	8.03284	8.58158	8.80039	9.28999	9.61712	9.33327	8.94253		class II aldolase
AcpC61_3094	8.29856	9.05897	8.99706	11.0523	11.3101	11.2013	9.98639	cobS	cobaltochelatase subunit CobS	K09882
AcpC61_1421	7.78686	8.50409	8.15528	9.63849	9.6027	9.78912	8.91276	pqqB	coenzyme PQQ synthesis protein B	K06136
AcpC61_1527	9.79958	10.5556	10.5802	11.0776	10.9743	11.0407	10.6713	cspA	cold-shock protein	K03704
AcpC61_2745	9.44152	9.92136	9.6924	10.5244	10.5166	11.0551	10.1919	cspA	cold-shock protein	K03704
AcpC61_2815	8.40242	9.18846	9.1169	9.63092	8.7608	9.63215	9.12194	cspA	cold-shock protein	K03704
AcpC61_0462	8.70073	8.55621	9.00422	10.5203	10.9743	10.486	9.70695	casA	CRISPR-associated protein Cse1	K19123
AcpC61_2693	9.25432	10.2515	10.6721	9.16974	10.5546	9.40725	9.88491	cynS	cyanate hydratase	K01725
AcpC61_3171	8.50927	9.30475	9.10629	8.61605	10.0158	8.1734	8.95426	cfa	cyclopropane-fatty-acyl-phospholipid synthase	K00574
AcpC61_2698	9.30022	9.07989	9.63078	8.90681	9.27906	9.30452	9.25021	hsdR	DEAD/DEAH box helicase	K01153
AcpC61_0620	8.84241	9.27395	9.12744	10.4446	10.4416	10.4448	9.76248	ilvD	dihydroxy-acid dehydratase 1	K01687
AcpC61_1235	7.68068	8.09228	8.56875	10.6682	10.5012	10.9179	9.40483		disulfide bond formation protein DsbD
AcpC61_1944	8.27685	8.58994	8.66952	12.6095	12.6132	12.6661	10.5709	sufB	Fe-S cluster assembly protein SufB	K09014
AcpC61_1942	7.37774	7.71057	7.19193	10.9827	11.0717	11.1538	9.24807	sufD	Fe-S cluster assembly protein SufD	K09015
AcpC61_1302	8.09865	8.4818	9.02127	8.70527	10.5012	9.85007	9.10971	fliC	flagellin	K02406
AcpC61_0631	8.02071	8.38905	8.68922	11.0266	10.9771	11.1618	9.71074	gmd	GDP-mannose 4,6-dehydratase	K01711
AcpC61_0890	8.66775	8.89999	9.1169	10.3509	9.65954	10.5869	9.547	typA	GTP-binding protein	K06207
AcpC61_2346	8.42628	9.36687	9.25303	11.2678	11.8315	11.1935	10.2232	ibpA	heat-shock protein Hsp20	K04080
AcpC61_1226	8.45619	9.42175	9.58278	10.1851	10.734	10.1752	9.75918		heat-shock protein Hsp20
AcpC61_2787	8.8532	9.3693	9.76167	11.0381	10.6972	10.7486	10.078		hopanoid biosynthesis associated radical SAM protein HpnH
AcpC61_2782	9.01313	9.76773	9.884	11.2968	11.3473	11.629	10.4897		hopanoid biosynthesis associated radical SAM protein HpnJ
AcpC61_2670	10.5508	11.3358	11.3526	6.87067	11.1556	6.7881	9.6756		hybrid sensor histidine kinase/response regulator
AcpC61_0011	8.77485	8.5173	8.95775	9.49573	10.2043	9.98604	9.32267	csgG	curli production assembly/transport component CsgG	K06214
Hypothetical protein
AcpC61_2619	11.8335	13.123	13.3003	14.2817	15.869	14.3439	13.7919		hypothetical protein
AcpC61_2519	10.2135	11.505	11.6118	13.3045	13.067	13.5392	12.2068	speD	hypothetical protein	K01611
AcpC61_0690	11.3741	12.673	12.8845	11.5141	11.9798	11.5556	11.9968		hypothetical protein
AcpC61_1799	9.03915	10.3495	10.1825	12.7216	13.0149	12.991	11.3831		hypothetical protein
AcpC61_2960	9.61241	10.8075	10.5074	11.6154	12.8112	11.6241	11.163		hypothetical protein
AcpC61_2010	10.6085	11.9847	12.1661	9.78213	12.7189	9.63215	11.1487		hypothetical protein	K02051
AcpC61_1897	9.00523	10.042	10.0926	11.8633	12.4981	11.8498	10.8918	amiABC	hypothetical protein	K01448
AcpC61_2177	8.90599	10.3284	10.1989	11.2629	11.8144	11.1101	10.6035		hypothetical protein
AcpC61_1325	8.93584	10.5513	10.157	11.1798	11.2161	11.3933	10.5722		hypothetical protein
AcpC61_0469	8.73827	9.72852	9.84223	11.4139	12.0006	11.4524	10.5293		hypothetical protein
AcpC61_1701	8.95054	10.4585	10.0641	10.9916	11.6078	10.7958	10.4781		hypothetical protein
AcpC61_0039	8.94229	8.86598	9.34054	11.719	12.0963	11.6202	10.4307		hypothetical protein
AcpC61_0003	8.60991	9.01619	9.50713	11.6057	12.0237	11.7591	10.4203		hypothetical protein
AcpC61_0110	10.8268	10.489	10.5686	10.127	10.2697	9.61274	10.3157		hypothetical protein
AcpC61_2668	12.4462	13.6426	14.0645	6.64871	8.27046	6.29824	10.2285		hypothetical protein
AcpC61_0024	10.1889	10.1646	10.1838	10.1162	10.5769	10.0738	10.2174		hypothetical protein
AcpC61_3259	9.42056	10.418	10.4099	9.98579	11.1282	9.69995	10.1771		hypothetical protein
AcpC61_1911	9.41129	9.47462	9.63817	10.3738	10.6524	11.2052	10.1259		hypothetical protein
AcpC61_1379	8.74355	9.04384	9.57702	11.4073	10.5658	11.2039	10.0902		hypothetical protein
AcpC61_2005	9.35165	10.5641	10.8019	8.69078	12.5194	8.4077	10.0559		hypothetical protein
AcpC61_3037	8.80852	9.77325	10.0018	10.3601	10.5989	10.6719	10.0357		hypothetical protein
AcpC61_0020	8.93399	9.50588	9.91777	10.5567	10.8238	10.4448	10.0305		hypothetical protein
AcpC61_3516	8.81054	8.93977	9.1379	11.0266	10.5952	11.3564	9.97775		hypothetical protein	K02014
AcpC61_2675	9.26244	10.1491	10.4524	9.31855	11.1922	9.05699	9.9053		hypothetical protein
AcpC61_1487	8.79128	9.11507	9.36412	10.6939	10.757	10.5071	9.87141		hypothetical protein
AcpC61_2715	8.42759	9.30982	9.37189	10.5366	10.7472	10.8078	9.86683		hypothetical protein
AcpC61_1403	8.44715	9.3349	9.83823	10.3136	10.6559	10.5486	9.85639		hypothetical protein
AcpC61_1047	8.12965	7.92397	8.05674	11.485	11.5842	11.7161	9.81593		hypothetical protein
AcpC61_1261	8.78206	9.78967	9.32917	9.98579	10.5583	10.2848	9.7883		hypothetical protein
AcpC61_2704	8.98038	9.52997	9.96259	9.80249	10.0213	9.91491	9.70193		hypothetical protein
AcpC61_0369	10.1048	9.64274	9.61869	9.50404	9.9994	9.2603	9.68833		hypothetical protein
AcpC61_3038	7.63365	8.67097	8.92943	10.7191	11.0874	11.0083	9.6748		hypothetical protein
AcpC61_0852	8.80347	9.9541	10.318	9.41868	10.0049	9.51574	9.66916		hypothetical protein
AcpC61_0145	9.31165	9.28429	9.46933	10.021	10.2139	9.636	9.65602		hypothetical protein
AcpC61_0383	8.25778	8.81697	9.21525	10.0666	10.8936	10.3425	9.59878		hypothetical protein
AcpC61_1337	8.94596	9.78967	10.2377	9.76147	9.26996	9.46468	9.57823		hypothetical protein
AcpC61_3429	8.11342	8.58994	8.88354	10.5487	10.0481	10.8582	9.50699		hypothetical protein	K08738
AcpC61_1320	8.08206	8.76993	8.74673	10.3324	10.7307	10.3401	9.50033	mlaC	hypothetical protein	K07323
AcpC61_1660	8.82656	8.50851	8.83133	10.4185	9.69397	10.7217	9.50008		hypothetical protein	K02014
AcpC61_3236	8.76761	9.85528	9.96847	9.43616	9.88487	8.9247	9.47285		hypothetical protein
AcpC61_0778	9.18997	8.93322	9.28632	9.62331	9.93178	9.83004	9.46577		hypothetical protein
AcpC61_0449	8.69091	8.95603	9.13398	9.88118	10.0849	10.0452	9.46536		hypothetical protein
AcpC61_0010	7.15792	7.59905	7.98613	10.8422	11.7971	11.1578	9.42336		hypothetical protein
AcpC61_1101	7.67627	8.65113	8.8135	10.1954	10.7307	10.4666	9.42227	trxA	hypothetical protein	K03671
AcpC61_3010	8.13609	9.79148	9.67903	9.21094	10.4776	9.13526	9.40508		hypothetical protein
AcpC61_2457	7.95299	9.42876	8.88043	9.75452	10.4088	9.97392	9.39991		hypothetical protein
AcpC61_0233	9.33913	9.46101	9.1235	9.27063	9.8729	9.10779	9.36249		hypothetical protein
AcpC61_0544	9.09643	8.70984	9.13137	9.62331	9.86083	9.73269	9.35908		hypothetical protein
AcpC61_2672	10.6936	12.0357	12.318	5.23879	10.2833	5.48409	9.34226		hypothetical protein
AcpC61_0779	8.7923	8.63102	9.09291	9.66839	10.064	9.74344	9.33201		hypothetical protein
AcpC61_1962	8.58069	8.36976	8.7139	10.061	10.4212	9.84009	9.3311		hypothetical protein
AcpC61_2415	8.52777	9.03774	8.90207	9.78213	9.95467	9.69626	9.31677	ftsK	hypothetical protein	K03466
AcpC61_0981	7.76208	8.33538	8.50554	10.2897	10.1004	10.7837	9.29614		hypothetical protein
AcpC61_0957	8.2474	9.39814	10.2076	9.37402	8.7608	9.6777	9.27761		hypothetical protein
AcpC61_2780	8.65995	8.76255	9.29686	9.55294	9.55105	9.62442	9.2413		hypothetical protein
AcpC61_0832	8.67219	8.10982	8.25714	9.76147	10.8877	9.68143	9.22829		hypothetical protein
AcpC61_1201	8.1457	8.81341	8.73127	9.76147	9.81151	9.89897	9.19372		hypothetical protein
AcpC61_3150	8.99286	9.36443	9.30269	9.34655	8.84899	9.27024	9.18763	rne	hypothetical protein	K08300
AcpC61_0252	9.49137	9.68627	9.50309	8.56928	8.98865	8.786	9.17078		hypothetical protein
AcpC61_2462	7.68947	8.35513	8.16298	9.82257	10.6698	10.2675	9.16124		hypothetical protein
AcpC61_0226	7.7305	8.73644	8.56294	9.63849	10.2559	9.98302	9.15122		hypothetical protein
AcpC61_0999	8.26808	9.04688	8.62746	9.67576	9.6803	9.53649	9.13916		hypothetical protein
AcpC61_1542	7.83913	8.227	8.4052	10.2208	9.79891	10.1805	9.11193	carD	hypothetical protein	K07736
AcpC61_0229	8.90127	8.87968	8.79379	9.64602	9.58079	8.81347	9.1025		hypothetical protein
AcpC61_1289	8.48424	9.56006	9.91245	8.41913	9.36702	8.77207	9.08583		hypothetical protein
AcpC61_2169	7.52738	8.61882	8.40086	9.62331	10.4737	9.85669	9.08346		hypothetical protein
AcpC61_0526	8.95601	8.92664	9.10895	8.84271	9.4739	9.1515	9.07662		hypothetical protein
AcpC61_2401	7.84897	8.37944	8.43095	9.77527	10.0213	9.98302	9.07315		hypothetical protein
AcpC61_0780	9.23644	8.61473	9.00279	9.21094	9.17566	9.15687	9.06624		hypothetical protein
AcpC61_2371	8.01198	9.03162	8.55906	9.60797	9.72093	9.38454	9.05268		hypothetical protein
AcpC61_0699	8.65771	9.18295	9.10629	8.45387	9.80522	8.85372	9.00996		hypothetical protein
AcpC61_2182	8.57832	9.75849	9.61776	8.58504	9.21412	8.24575	8.99992		hypothetical protein
AcpC61_0072	9.00171	9.23717	9.33714	8.43661	9.62428	8.22545	8.97706		hypothetical protein
AcpC61_0235	8.3284	8.83115	8.87888	9.29957	9.15604	9.25028	8.95739		hypothetical protein
AcpC61_1288	7.9104	8.80266	10.0238	8.58504	9.67341	8.70032	8.94927		hypothetical protein
AcpC61_1385	7.67406	7.39475	7.81092	10.2107	10.5471	9.95862	8.93269		hypothetical protein
AcpC61_1680	8.35626	8.83467	8.97389	9.04994	9.27906	8.99836	8.91536		hypothetical protein
AcpC61_0431	7.82724	8.27963	8.49744	9.26085	9.91436	9.69257	8.91201		hypothetical protein
AcpC61_1103	7.7305	7.81409	8.01195	9.9002	9.8302	10.1726	8.90992	exbB	hypothetical protein	K03561

[truncated: 2 more sheets: Table S7, Table S8]
